# Supplementary material for: A Simple Protocol for the Determination of Lysostaphin Enzymatic Activity
Source: Antibiotics (Basel). 2020 Dec 17;9(12):917. doi: 10.3390/antibiotics9120917 (PMC7766845; doi:10.3390/antibiotics9120917)
Supplement: Supplementary file 1 [file antibiotics-09-00917-s001.zip]

Archive with 4 entries (4 files):
- MM_fit.html
- MM_fit.ipynb
- Supplementary_data.xlsx
- Supplementary_figures.pdf
