# Supplementary material for: A Simple Protocol for the Determination of Lysostaphin Enzymatic Activity
Source: Antibiotics (Basel). 2020 Dec 17;9(12):917. doi: 10.3390/antibiotics9120917 (PMC7766845; doi:10.3390/antibiotics9120917)
Supplement: Supplementary file 1 [file antibiotics-09-00917-s001.zip › Supplementary_data.xlsx]

## Sheet: raw data (OD595)
14.09.20, 4 mM pentaglycine
	1 uM Lst						3 uM Lst						5 uM Lst
time, h	#1	#2	#3	mean	stdev	CV	#1	#2	#3	mean	stdev	CV	#1	#2	#3	mean	stdev	CV
0	0.201	0.232	0.186	0.206333	0.0234592	11.3696	0.159	0.268	0.233	0.22	0.0556507	25.2958	0.236	0.243	0.237	0.238667	0.00378594	1.58629
4	0.26	0.243	0.319	0.274	0.0398873	14.5574	0.274	0.216	0.266	0.252	0.0314325	12.4732	0.274	0.303	0.283	0.286667	0.0148436	5.17801
8	0.316	0.296	0.266	0.292667	0.0251661	8.5989	0.323	0.401	0.346	0.356667	0.0400791	11.2371	0.386	0.383	0.416	0.395	0.0182483	4.61982
24	0.329	0.38	0.357	0.355333	0.0255408	7.18785	0.547	0.533	0.511	0.530333	0.0181475	3.42191	0.724	0.618	0.657	0.666333	0.0536128	8.04594
32	0.39	0.416	0.429	0.411667	0.0198578	4.82376	0.606	0.571	0.612	0.596333	0.0221435	3.71327	0.717	0.712	0.764	0.731	0.028688	3.92448
48	0.465	0.476	0.476	0.472333	0.00635085	1.34457	0.659	0.727	0.767	0.717667	0.0546016	7.60821	0.843	0.798	0.844	0.828333	0.0262742	3.17194
15.09.20, 4 mM pentaglycine
	1 uM Lst						3 uM Lst						5 uM Lst
time, h	#1	#2	#3	mean	stdev	CV	#1	#2	#3	mean	stdev	CV	#1	#2	#3	mean	stdev	CV
0	0.158	0.225	0.213	0.198667	0.0357258	17.9828	0.183	0.217	0.221	0.207	0.0208806	10.0873	0.196	0.214	0.224	0.211333	0.0141892	6.71413
4	0.247	0.275	0.261	0.261	0.014	5.36398	0.294	0.303	0.284	0.293667	0.00950438	3.23645	0.275	0.261	0.266	0.267333	0.0070946	2.65384
8	0.299	0.303	0.313	0.305	0.0072111	2.3643	0.399	0.45	0.368	0.405667	0.0414045	10.2065	0.4	0.423	0.388	0.403667	0.0177858	4.40605
24	0.399	0.358	0.38	0.379	0.0205183	5.4138	0.661	0.575	0.63	0.622	0.0435546	7.00234	0.612	0.734	0.654	0.666667	0.0619785	9.29677
32	0.477	0.52	0.461	0.486	0.0305123	6.27825	0.649	0.644	0.753	0.682	0.0615386	9.02326	0.733	0.773	0.808	0.771333	0.0375278	4.86531
48	0.513	0.545	0.556	0.538	0.0223383	4.1521	0.775	0.817	0.739	0.777	0.0390384	5.02425	0.855	0.827	0.845	0.842333	0.0141892	1.68451
16.09.20, 4 mM pentaglycine
	1 uM Lst						3 uM Lst						5 uM Lst
time, h	#1	#2	#3	mean	stdev	CV	#1	#2	#3	mean	stdev	CV	#1	#2	#3	mean	stdev	CV
0	0.223	0.196	0.222	0.213667	0.015308	7.16441	0.258	0.227	0.261	0.248667	0.0188237	7.56987	0.175	0.22	0.241	0.212	0.0337194	15.9054
4	0.226	0.266	0.266	0.252667	0.023094	9.14011	0.286	0.284	0.274	0.281333	0.0064291	2.28523	0.255	0.298	0.296	0.283	0.0242693	8.57573
8	0.282	0.271	0.259	0.270667	0.0115036	4.25011	0.326	0.341	0.339	0.335333	0.00814453	2.42879	0.344	0.353	0.393	0.363333	0.0260832	7.17886
24	0.371	0.433	0.394	0.399333	0.0313422	7.84863	0.53	0.551	0.597	0.559333	0.0342685	6.12668	0.653	0.598	0.611	0.620667	0.028746	4.63147
32	0.392	0.366	0.394	0.384	0.0156205	4.06784	0.644	0.58	0.594	0.606	0.0336452	5.55201	0.809	0.719	0.69	0.739333	0.0620511	8.39284
48	0.363	0.437	0.465	0.421667	0.0527004	12.4981	0.669	0.778	0.745	0.730667	0.0558957	7.64996	0.706	0.789	0.748	0.747667	0.041501	5.55074
21.09.20, 5 uM Lst
	2 mM pentaglycine						3 mM pentaglycine						4 mM pentaglycine
time, h	#1	#2	#3	mean	stdev	CV	#1	#2	#3	mean	stdev	CV	#1	#2	#3	mean	stdev	CV
0	0.106	0.106	0.101	0.104333	0.00288675	2.76685	0.163	0.165	0.164	0.164	0.001	0.609756	0.251	0.25	0.223	0.241333	0.015885	6.58218
4	0.113	0.113	0.109	0.111667	0.0023094	2.06812	0.212	0.189	0.188	0.196333	0.0135769	6.91525	0.299	0.31	0.285	0.298	0.01253	4.20469
8	0.13	0.145	0.134	0.136333	0.00776745	5.6974	0.256	0.26	0.225	0.247	0.0191572	7.75597	0.378	0.376	0.376	0.376667	0.0011547	0.306558
24	0.203	0.192	0.189	0.194667	0.00737111	3.78653	0.433	0.509	0.393	0.445	0.0589237	13.2413	0.673	0.565	0.586	0.608	0.0572626	9.41818
32	0.218	0.219	0.217	0.218	0.001	0.458716	0.497	0.445	0.42	0.454	0.039281	8.65221	0.935	0.746	0.81	0.830333	0.0961267	11.5769
48	0.217	0.206	0.238	0.220333	0.0162583	7.37897	0.462	0.493	0.475	0.476667	0.0155671	3.26582	0.874	0.984	0.786	0.881333	0.0992035	11.2561
22.09.20, 5 uM Lst
	2 mM pentaglycine						3 mM pentaglycine						4 mM pentaglycine
time, h	#1	#2	#3	mean	std	CV	#1	#2	#3	mean	std	CV	#1	#2	#3	mean	std	CV
0	0.073	0.081	0.087	0.0803333	0.00702377	8.74328	0.13	0.155	0.127	0.137333	0.0153731	11.194	0.184	0.19	0.194	0.189333	0.00503322	2.65839
4	0.09	0.094	0.102	0.0953333	0.0061101	6.4092	0.152	0.183	0.148	0.161	0.0191572	11.8989	0.312	0.266	0.295	0.291	0.0232594	7.99292
8	0.117	0.116	0.102	0.111667	0.0083865	7.5103	0.209	0.226	0.221	0.218667	0.00873689	3.99553	0.4	0.403	0.379	0.394	0.0130767	3.31896
24	0.161	0.159	0.156	0.158667	0.00251661	1.5861	0.291	0.365	0.328	0.328	0.037	11.2805	0.549	0.582	0.547	0.559333	0.0196554	3.51407
32	0.195	0.185	0.176	0.185333	0.00950438	5.12827	0.317	0.345	0.312	0.324667	0.0177858	5.47816	0.663	0.66	0.576	0.633	0.0493862	7.80193
48	0.164	0.174	0.154	0.164	0.01	6.09756	0.373	0.393	0.535	0.433667	0.0883252	20.3671	0.737	0.665	0.747	0.716333	0.0447363	6.24517
23.09.20, 5 uM Lst
	2 mM pentaglycine						3 mM pentaglycine						4 mM pentaglycine
time, h	#1	#2	#3	mean	std	CV	#1	#2	#3	mean	std	CV	#1	#2	#3	mean	std	CV
0	0.086	0.079	0.096	0.087	0.008544	9.82069	0.152	0.14	0.147	0.146333	0.00602771	4.11917	0.233	0.226	0.234	0.231	0.0043589	1.88697
4	0.092	0.097	0.085	0.0913333	0.00602771	6.59969	0.163	0.169	0.143	0.158333	0.0136137	8.59814	0.331	0.288	0.294	0.304333	0.0232881	7.65215
8	0.109	0.104	0.116	0.109667	0.00602771	5.4964	0.211	0.222	0.229	0.220667	0.00907377	4.11198	0.389	0.377	0.35	0.372	0.019975	5.36962
24	0.152	0.144	0.16	0.152	0.008	5.26316	0.337	0.356	0.345	0.346	0.00953939	2.75705	0.537	0.597	0.559	0.564333	0.0303535	5.37864
32	0.161	0.158	0.159	0.159333	0.00152753	0.958698	0.357	0.344	0.365	0.355333	0.0105987	2.98276	0.706	0.655	0.687	0.682667	0.0257747	3.77559
48	0.181	0.202	0.159	0.180667	0.0215019	11.9014	0.473	0.406	0.485	0.454667	0.0425715	9.36324	0.806	0.916	0.813	0.845	0.0615873	7.28844

## Sheet: initial reaction rate
4 mM 5G, 5 uM Lst											8 h linear approximation
time, h	2020-09-14	2020-09-15	2020-09-16	2020-09-21	2020-09-22	2020-09-23	mean	std	CV		experiment	k	b
0	0.238667	0.211333	0.212	0.241333	0.189333	0.231	0.220611	0.0200093	9.06996		2020-09-14	0.0195417	0.228611
4	0.286667	0.267333	0.283	0.298	0.291	0.304333	0.288389	0.0128745	4.46427		2020-09-15	0.0240417	0.197944
8	0.395	0.403667	0.363333	0.376667	0.394	0.372	0.384111	0.0157009	4.0876		2020-09-16	0.0189167	0.210444
24	0.666333	0.666667	0.620667	0.608	0.559333	0.564333	0.614222	0.0470062	7.65297		2020-09-21	0.0169167	0.237667
32	0.731	0.771333	0.739333	0.830333	0.633	0.682667	0.731278	0.0685609	9.37549		2020-09-22	0.0255833	0.189111
48	0.828333	0.842333	0.747667	0.881333	0.716333	0.845	0.810167	0.0638024	7.87522		2020-09-23	0.017625	0.231944
											mean	0.0204375	0.215954
											std	0.00354659	0.019812
4 mM 5G, 3 uM Lst
time, h	2020-09-14	2020-09-15	2020-09-16	mean	stdev	CV		8 h linear approximation
0	0.22	0.207	0.248667	0.225222	0.0213186	9.46557		experiment	k	b
4	0.252	0.293667	0.281333	0.275667	0.0214035	7.76428		2020-09-14	0.0170833	0.207889
8	0.356667	0.405667	0.335333	0.365889	0.0360622	9.85605		2020-09-15	0.0248333	0.202778
24	0.530333	0.622	0.559333	0.570556	0.0468524	8.21172		2020-09-16	0.0108333	0.245111
32	0.596333	0.682	0.606	0.628111	0.0469188	7.46982		mean	0.0175833	0.218593
48	0.717667	0.777	0.730667	0.741778	0.0311882	4.20452		std	0.00701338	0.0231075
4 mM 5G, 1 uM Lst
time, h	2020-09-14	2020-09-15	2020-09-16	mean	stdev	CV		8 h linear approximation
0	0.206333	0.198667	0.213667	0.206222	0.00750062	3.63715		experiment	k	b
4	0.274	0.261	0.252667	0.262556	0.0107514	4.0949		2020-09-14	0.0107917	0.2145
8	0.292667	0.305	0.270667	0.289444	0.017392	6.00875		2020-09-15	0.0132917	0.201722
24	0.355333	0.379	0.399333	0.377889	0.022021	5.82738		2020-09-16	0.007125	0.217167
32	0.411667	0.486	0.384	0.427222	0.0527492	12.347		mean	0.0104028	0.21113
48	0.472333	0.538	0.421667	0.477333	0.0583276	12.2195		std	0.00310167	0.00825544
3 mM 5G, 5 uM Lst
time, h	2020-09-21	2020-09-22	2020-09-23	mean	stdev	CV		8 h linear approximation
0	0.164	0.137333	0.146333	0.149222	0.013566	9.09116		experiment	k	b
4	0.196333	0.161	0.158333	0.171889	0.0212115	12.3402		2020-09-21	0.010375	0.160944
8	0.247	0.218667	0.220667	0.228778	0.0158126	6.91175		2020-09-22	0.0101667	0.131667
24	0.445	0.328	0.346	0.373	0.063	16.8901		2020-09-23	0.00929167	0.137944
32	0.454	0.324667	0.355333	0.378	0.0675804	17.8784		mean	0.00994444	0.143519
48	0.476667	0.433667	0.454667	0.455	0.0215019	4.7257		std	0.000574839	0.0154143
2 mM 5G, 5 uM Lst
time, h	2020-09-21	2020-09-22	2020-09-23	mean	stdev	CV		8 h linear approximation
0	0.104333	0.0803333	0.087	0.0905556	0.0123888	13.6808		experiment	k	b
4	0.111667	0.0953333	0.0913333	0.0994444	0.010772	10.8322		2020-09-21	0.004	0.101444
8	0.136333	0.111667	0.109667	0.119222	0.0148524	12.4577		2020-09-22	0.00391667	0.0801111
24	0.194667	0.158667	0.152	0.168444	0.0229524	13.6261		2020-09-23	0.00283333	0.0846667
32	0.218	0.185333	0.159333	0.187556	0.0293964	15.6734		mean	0.00358333	0.0887407
48	0.220333	0.164	0.180667	0.188333	0.0289386	15.3656		std	0.000650854	0.011235

## Sheet: calibration 4 mM
									means
Calibration #1
[5G], mM	#1	#2	#3	mean	std	CV			[5G], mM	#1	#2	#3	mean	std	CV
4	0.209	0.171	0.223	0.201	0.0269072	13.3867			4	0.201	0.191	0.214667	0.202222	0.0118806	5.87501
3.5	0.229	0.205	0.275	0.236333	0.0355715	15.0514			3.5	0.236333	0.278333	0.277333	0.264	0.0239653	9.07775
3	0.342	0.292	0.354	0.329333	0.0328836	9.98491			3	0.329333	0.351	0.334667	0.338333	0.0112891	3.33669
2.5	0.38	0.426	0.403	0.403	0.023	5.7072			2.5	0.403	0.458	0.449	0.436667	0.0295014	6.75605
2	0.618	0.534	0.552	0.568	0.0442267	7.78639			2	0.568	0.558	0.528667	0.551556	0.0204432	3.70647
1.5	0.621	0.632	0.695	0.649333	0.0399291	6.14925			1.5	0.649333	0.624	0.620667	0.631333	0.0156773	2.48321
1	0.779	0.759	0.746	0.761333	0.0166233	2.18344			1	0.761333	0.775667	0.679333	0.738778	0.0519768	7.03552
0.5	0.805	0.839	0.832	0.825333	0.0179536	2.17532			0.5	0.825333	0.855667	0.867333	0.849444	0.0216803	2.5523
0	0.9	0.888	0.933	0.907	0.0233024	2.56917			0	0.907	0.975667	0.943333	0.942	0.0343527	3.64679
Calibration #2
[5G], mM	#1	#2	#3	mean	std	CV
4	0.215	0.206	0.152	0.191	0.0340735	17.8395
3.5	0.278	0.279	0.278	0.278333	0.00057735	0.207431
3	0.325	0.363	0.365	0.351	0.0225389	6.42133
2.5	0.471	0.423	0.48	0.458	0.0306431	6.69063
2	0.532	0.593	0.549	0.558	0.0314802	5.6416					OD595	[5G], mM
1.5	0.646	0.626	0.6	0.624	0.0230651	3.69633					0.202222	4
1	0.78	0.785	0.762	0.775667	0.0120968	1.55954					0.264	3.5
0.5	0.78	0.85	0.937	0.855667	0.0786532	9.19204					0.338333	3
0	0.929	0.918	1.08	0.975667	0.0905226	9.27802					0.436667	2.5
											0.551556	2
Calibration #3											0.631333	1.5
[5G], mM	#1	#2	#3	mean	std	CV					0.738778	1
4	0.215	0.213	0.216	0.214667	0.00152753	0.71158					0.849444	0.5
3.5	0.283	0.278	0.271	0.277333	0.00602771	2.17345					0.942	0
3	0.381	0.331	0.292	0.334667	0.0446132	13.3306
2.5	0.44	0.462	0.445	0.449	0.0115326	2.5685
2	0.486	0.551	0.549	0.528667	0.0369639	6.99192					[5G] = k*OD+b
1.5	0.615	0.627	0.62	0.620667	0.00602771	0.971168					k	-5.2301
1	0.705	0.728	0.605	0.679333	0.0653937	9.62615					b	4.8791
0.5	0.812	0.94	0.85	0.867333	0.0657368	7.57919
0	0.911	0.928	0.991	0.943333	0.0421466	4.46783

## Sheet: calibration 3 mM
Calibration #1									means
[5G], mM	#1	#2	#3	mean	std	CV			[5G], mM	#1	#2	#3	mean	std	CV
3	0.135	0.13	0.137	0.134	0.00360555	2.69071			3	0.134	0.147667	0.141333	0.141	0.00683943	4.85066
2.5	0.182	0.184	0.175	0.180333	0.00472582	2.6206			2.5	0.180333	0.195333	0.182	0.185889	0.00822147	4.42279
2	0.224	0.231	0.236	0.230333	0.00602771	2.61695			2	0.230333	0.242	0.231667	0.234667	0.00638575	2.7212
1.5	0.274	0.295	0.297	0.288667	0.012741	4.41374			1.5	0.288667	0.337333	0.285	0.303667	0.0292138	9.62034
1	0.342	0.356	0.357	0.351667	0.0083865	2.38479			1	0.351667	0.38	0.347333	0.359667	0.017742	4.93289
0.5	0.43	0.427	0.526	0.461	0.0563116	12.2151			0.5	0.461	0.471	0.433	0.455	0.0196977	4.32917
0	0.532	0.514	0.516	0.520667	0.00986577	1.89483			0	0.520667	0.697	0.515667	0.518167	0.00353553	0.682316
Calibration #2
[5G], mM	#1	#2	#3	mean	std	CV
3	0.155	0.145	0.143	0.147667	0.0064291	4.35379
2.5	0.19	0.205	0.191	0.195333	0.0083865	4.29343
2	0.212	0.254	0.26	0.242	0.0261534	10.8072
1.5	0.306	0.314	0.392	0.337333	0.0475114	14.0844
1	0.351	0.399	0.39	0.38	0.0255147	6.7144
0.5	0.48	0.498	0.435	0.471	0.03245	6.88959					OD595	[5G], mM
0	0.704	0.646	0.741	0.697	0.0478853	6.8702					0.141	3
											0.185889	2.5
Calibration #3											0.234667	2
											0.303667	1.5
[5G], mM	#1	#2	#3	mean	std	CV					0.359667	1
3	0.14	0.137	0.147	0.141333	0.0051316	3.63085					0.455	0.5
2.5	0.197	0.177	0.172	0.182	0.0132288	7.26855					0.518167	0
2	0.232	0.238	0.225	0.231667	0.00650641	2.80852
1.5	0.288	0.303	0.264	0.285	0.0196723	6.90257
1	0.364	0.341	0.337	0.347333	0.0145717	4.1953					[5G] = k*OD+b
0.5	0.419	0.436	0.444	0.433	0.0127671	2.94853					k	-7.7098
0	0.516	0.534	0.497	0.515667	0.0185023	3.58803					b	3.9209

## Sheet: calibration 2 mM
Calibration #1									means
[5G], mM	#1	#2	#3	mean	std	CV			[5G], mM	#1	#2	#3	mean	std	CV
2	0.084	0.082	0.082	0.0826667	0.0011547	1.39682			2	0.0826667	0.0843333	0.0813333	0.0827778	0.00150308	1.81581
1.5	0.106	0.107	0.111	0.108	0.00264575	2.44977			1.5	0.108	0.110333	0.112333	0.110222	0.0021688	1.96766
1	0.147	0.14	0.146	0.144333	0.00378594	2.62305			1	0.144333	0.144333	0.147	0.145222	0.0015396	1.06017
0.5	0.182	0.187	0.212	0.193667	0.0160728	8.29918			0.5	0.193667	0.187667	0.178667	0.186667	0.00754983	4.04455
0	0.243	0.242	0.246	0.243667	0.00208167	0.854309			0	0.243667	0.235667	0.235	0.238111	0.00482279	2.02543
Calibration #2
[5G], mM	#1	#2	#3	mean	std	CV
2	0.084	0.084	0.085	0.0843333	0.00057735	0.684605
1.5	0.107	0.111	0.113	0.110333	0.00305505	2.76893
1	0.141	0.143	0.149	0.144333	0.00416333	2.88453
0.5	0.176	0.203	0.184	0.187667	0.0138684	7.38993
0	0.212	0.263	0.232	0.235667	0.025697	10.9039
Calibration #3
											OD595	[5G], mM
[5G], mM	#1	#2	#3	mean	std	CV					0.0827778	2
2	0.082	0.077	0.085	0.0813333	0.00404145	4.969					0.110222	1.5
1.5	0.116	0.108	0.113	0.112333	0.00404145	3.59773					0.145222	1
1	0.148	0.146	0.147	0.147	0.001	0.680272					0.186667	0.5
0.5	0.178	0.181	0.177	0.178667	0.00208167	1.16511					0.238111	0
0	0.242	0.226	0.237	0.235	0.00818535	3.48313
											[5G] = k*OD+b
											k	-12.735
											b	2.9434

## Sheet: calibrated data
14.09.20, 4 mM pentaglycine
OD595	1 uM Lst						3 uM Lst						5 uM Lst
time, h	#1	#2	#3	mean	stdev	CV	#1	#2	#3	mean	stdev	CV	#1	#2	#3	mean	stdev	CV
0	0.201	0.232	0.186	0.206333	0.0234592	11.3696	0.159	0.268	0.233	0.22	0.0556507	25.2958	0.236	0.243	0.237	0.238667	0.00378594	1.58629
4	0.26	0.243	0.319	0.274	0.0398873	14.5574	0.274	0.216	0.266	0.252	0.0314325	12.4732	0.274	0.303	0.283	0.286667	0.0148436	5.17801
8	0.316	0.296	0.266	0.292667	0.0251661	8.5989	0.323	0.401	0.346	0.356667	0.0400791	11.2371	0.386	0.383	0.416	0.395	0.0182483	4.61982
24	0.329	0.38	0.357	0.355333	0.0255408	7.18785	0.547	0.533	0.511	0.530333	0.0181475	3.42191	0.724	0.618	0.657	0.666333	0.0536128	8.04594
32	0.39	0.416	0.429	0.411667	0.0198578	4.82376	0.606	0.571	0.612	0.596333	0.0221435	3.71327	0.717	0.712	0.764	0.731	0.028688	3.92448
48	0.465	0.476	0.476	0.472333	0.00635085	1.34457	0.659	0.727	0.767	0.717667	0.0546016	7.60821	0.843	0.798	0.844	0.828333	0.0262742	3.17194
[5G], mM	1 uM Lst						3 uM Lst						5 uM Lst							[5G] = k*OD+b
time, h	#1	#2	#3	mean	stdev	CV	#1	#2	#3	mean	stdev	CV	#1	#2	#3	mean	stdev	CV		k	-5.2301
0	3.82785	3.66572	3.9063	3.79996	0.122694	3.22882	4.04751	3.47743	3.66049	3.72848	0.291059	7.80637	3.6448	3.60819	3.63957	3.63085	0.0198008	0.54535		b	4.8791
4	3.51927	3.60819	3.2107	3.44605	0.208615	6.05373	3.44605	3.7494	3.48789	3.56111	0.164395	4.61639	3.44605	3.29438	3.39898	3.3798	0.0776337	2.29699
8	3.22639	3.33099	3.48789	3.34842	0.131621	3.93084	3.18978	2.78183	3.06949	3.0137	0.209618	6.9555	2.86028	2.87597	2.70338	2.81321	0.0954404	3.39258
24	3.1584	2.89166	3.01195	3.02067	0.133581	4.42223	2.01824	2.09146	2.20652	2.1054	0.0949135	4.50809	1.09251	1.6469	1.44292	1.39411	0.2804	20.1132
32	2.83936	2.70338	2.63539	2.72604	0.103858	3.80986	1.70966	1.89271	1.67828	1.76022	0.115813	6.57945	1.12912	1.15527	0.883304	1.0559	0.150041	14.2098
48	2.4471	2.38957	2.38957	2.40875	0.0332156	1.37896	1.43246	1.07682	0.867613	1.12563	0.285572	25.3699	0.470126	0.70548	0.464896	0.546834	0.137417	25.1295
15.09.20, 4 mM pentaglycine
OD595	1 uM Lst						3 uM Lst						5 uM Lst
time, h	#1	#2	#3	mean	stdev	CV	#1	#2	#3	mean	stdev	CV	#1	#2	#3	mean	stdev	CV
0	0.158	0.225	0.213	0.198667	0.0357258	17.9828	0.183	0.217	0.221	0.207	0.0208806	10.0873	0.196	0.214	0.224	0.211333	0.0141892	6.71413
4	0.247	0.275	0.261	0.261	0.014	5.36398	0.294	0.303	0.284	0.293667	0.00950438	3.23645	0.275	0.261	0.266	0.267333	0.0070946	2.65384
8	0.299	0.303	0.313	0.305	0.0072111	2.3643	0.399	0.45	0.368	0.405667	0.0414045	10.2065	0.4	0.423	0.388	0.403667	0.0177858	4.40605
24	0.399	0.358	0.38	0.379	0.0205183	5.4138	0.661	0.575	0.63	0.622	0.0435546	7.00234	0.612	0.734	0.654	0.666667	0.0619785	9.29677
32	0.477	0.52	0.461	0.486	0.0305123	6.27825	0.649	0.644	0.753	0.682	0.0615386	9.02326	0.733	0.773	0.808	0.771333	0.0375278	4.86531
48	0.513	0.545	0.556	0.538	0.0223383	4.1521	0.775	0.817	0.739	0.777	0.0390384	5.02425	0.855	0.827	0.845	0.842333	0.0141892	1.68451
[5G], mM	1 uM Lst						3 uM Lst						5 uM Lst							[5G] = k*OD+b
time, h	#1	#2	#3	mean	stdev	CV	#1	#2	#3	mean	stdev	CV	#1	#2	#3	mean	stdev	CV		k	-5.2301
0	4.05274	3.70233	3.76509	3.84005	0.18685	4.86581	3.92199	3.74417	3.72325	3.79647	0.109208	2.87656	3.854	3.75986	3.70756	3.77381	0.0742109	1.96647		b	4.8791
4	3.58727	3.44082	3.51404	3.51404	0.0732214	2.08368	3.34145	3.29438	3.39375	3.34319	0.0497089	1.48687	3.44082	3.51404	3.48789	3.48092	0.0371055	1.06597
8	3.3153	3.29438	3.24208	3.28392	0.0377148	1.14847	2.79229	2.52556	2.95442	2.75742	0.21655	7.85334	2.78706	2.66677	2.84982	2.76788	0.0930213	3.36074
24	2.79229	3.00672	2.89166	2.89689	0.107313	3.70441	1.422	1.87179	1.58414	1.62598	0.227795	14.0097	1.67828	1.04021	1.45861	1.39237	0.324154	23.2808
32	2.38434	2.15945	2.46802	2.33727	0.159582	6.82772	1.48477	1.51092	0.940835	1.31217	0.321853	24.5283	1.04544	0.836233	0.653179	0.84495	0.196274	23.2291
48	2.19606	2.0287	1.97116	2.06531	0.116832	5.65687	0.825773	0.606108	1.01406	0.815312	0.204175	25.0425	0.407364	0.553807	0.459665	0.473612	0.0742109	15.6691
16.09.20, 4 mM pentaglycine
OD595	1 uM Lst						3 uM Lst						5 uM Lst
time, h	#1	#2	#3	mean	stdev	CV	#1	#2	#3	mean	stdev	CV	#1	#2	#3	mean	stdev	CV
0	0.223	0.196	0.222	0.213667	0.015308	7.16441	0.258	0.227	0.261	0.248667	0.0188237	7.56987	0.175	0.22	0.241	0.212	0.0337194	15.9054
4	0.226	0.266	0.266	0.252667	0.023094	9.14011	0.286	0.284	0.274	0.281333	0.0064291	2.28523	0.255	0.298	0.296	0.283	0.0242693	8.57573
8	0.282	0.271	0.259	0.270667	0.0115036	4.25011	0.326	0.341	0.339	0.335333	0.00814453	2.42879	0.344	0.353	0.393	0.363333	0.0260832	7.17886
24	0.371	0.433	0.394	0.399333	0.0313422	7.84863	0.53	0.551	0.597	0.559333	0.0342685	6.12668	0.653	0.598	0.611	0.620667	0.028746	4.63147
32	0.392	0.366	0.394	0.384	0.0156205	4.06784	0.644	0.58	0.594	0.606	0.0336452	5.55201	0.809	0.719	0.69	0.739333	0.0620511	8.39284
48	0.363	0.437	0.465	0.421667	0.0527004	12.4981	0.669	0.778	0.745	0.730667	0.0558957	7.64996	0.706	0.789	0.748	0.747667	0.041501	5.55074
[5G], mM	1 uM Lst						3 uM Lst						5 uM Lst							[5G] = k*OD+b
time, h	#1	#2	#3	mean	stdev	CV	#1	#2	#3	mean	stdev	CV	#1	#2	#3	mean	stdev	CV		k	-5.2301
0	3.71279	3.854	3.71802	3.7616	0.0800621	2.1284	3.52973	3.69187	3.51404	3.57855	0.0984501	2.75112	3.96383	3.72848	3.61865	3.77032	0.176356	4.67748		b	4.8791
4	3.6971	3.48789	3.48789	3.55763	0.120784	3.39507	3.38329	3.39375	3.44605	3.4077	0.0336248	0.986732	3.54542	3.32053	3.33099	3.39898	0.126931	3.73438
8	3.40421	3.46174	3.5245	3.46349	0.0601651	1.73713	3.17409	3.09564	3.1061	3.12527	0.0425967	1.36298	3.07995	3.03287	2.82367	2.97883	0.136418	4.57957
24	2.93873	2.61447	2.81844	2.79055	0.163923	5.87422	2.10715	1.99731	1.75673	1.95373	0.179228	9.17362	1.46384	1.7515	1.68351	1.63295	0.150345	9.20692
32	2.8289	2.96488	2.81844	2.87074	0.0816968	2.84584	1.51092	1.84564	1.77242	1.70966	0.175968	10.2926	0.647949	1.11866	1.27033	1.01231	0.324533	32.0586
48	2.98057	2.59355	2.4471	2.67374	0.275628	10.3087	1.38016	0.810082	0.982676	1.05764	0.29234	27.6408	1.18665	0.752551	0.966985	0.968729	0.217054	22.4061
21.09.20, 5 uM Lst
OD595	2 mM pentaglycine						3 mM pentaglycine						4 mM pentaglycine
time, h	#1	#2	#3	mean	stdev	CV	#1	#2	#3	mean	stdev	CV	#1	#2	#3	mean	stdev	CV
0	0.106	0.106	0.101	0.104333	0.00288675	2.76685	0.163	0.165	0.164	0.164	0.001	0.609756	0.251	0.25	0.223	0.241333	0.015885	6.58218
4	0.113	0.113	0.109	0.111667	0.0023094	2.06812	0.212	0.189	0.188	0.196333	0.0135769	6.91525	0.299	0.31	0.285	0.298	0.01253	4.20469
8	0.13	0.145	0.134	0.136333	0.00776745	5.6974	0.256	0.26	0.225	0.247	0.0191572	7.75597	0.378	0.376	0.376	0.376667	0.0011547	0.306558
24	0.203	0.192	0.189	0.194667	0.00737111	3.78653	0.433	0.509	0.393	0.445	0.0589237	13.2413	0.673	0.565	0.586	0.608	0.0572626	9.41818
32	0.218	0.219	0.217	0.218	0.001	0.458716	0.497	0.445	0.42	0.454	0.039281	8.65221	0.935	0.746	0.81	0.830333	0.0961267	11.5769
48	0.217	0.206	0.238	0.220333	0.0162583	7.37897	0.462	0.493	0.475	0.476667	0.0155671	3.26582	0.874	0.984	0.786	0.881333	0.0992035	11.2561
[5G], mM	2 mM pentaglycine						3 mM pentaglycine						4 mM pentaglycine							[5G] = k*OD+b
time, h	#1	#2	#3	mean	stdev	CV	#1	#2	#3	mean	stdev	CV	#1	#2	#3	mean	stdev	CV		2 mM	k	-12.735
0	1.59349	1.59349	1.65716	1.61472	0.0367628	2.27673	2.6642	2.64878	2.65649	2.65649	0.0077098	0.290225	3.56634	3.57158	3.71279	3.6169	0.0830802	2.297			b	2.9434
4	1.50435	1.50435	1.55529	1.52133	0.0294102	1.9332	2.28642	2.46375	2.47146	2.40721	0.104676	4.34842	3.3153	3.25777	3.38852	3.32053	0.065533	1.97357		3 mM	k	-7.7098
8	1.28785	1.09683	1.23691	1.2072	0.0989185	8.19408	1.94719	1.91635	2.18619	2.01658	0.147699	7.32421	2.90212	2.91258	2.91258	2.9091	0.0060392	0.207597			b	3.9209
24	0.358195	0.49828	0.536485	0.46432	0.0938711	20.2169	0.582557	-0.0033882	0.890949	0.490039	0.45429	92.7048	1.35924	1.92409	1.81426	1.6992	0.299489	17.6253		4 mM	k	-5.2301
32	0.16717	0.154435	0.179905	0.16717	0.012735	7.61799	0.0891294	0.490039	0.682784	0.420651	0.302849	71.9953	-0.0110435	0.977445	0.642719	0.536374	0.502752	93.7317			b	4.8791
48	0.179905	0.31999	-0.08753	0.137455	0.20705	150.631	0.358972	0.119969	0.258745	0.245895	0.120019	48.8089	0.307993	-0.267318	0.768241	0.269639	0.518844	192.422
22.09.20, 5 uM Lst
OD595	2 mM pentaglycine						3 mM pentaglycine						4 mM pentaglycine
time, h	#1	#2	#3	mean	std	CV	#1	#2	#3	mean	std	CV	#1	#2	#3	mean	std	CV
0	0.073	0.081	0.087	0.0803333	0.00702377	8.74328	0.13	0.155	0.127	0.137333	0.0153731	11.194	0.184	0.19	0.194	0.189333	0.00503322	2.65839
4	0.09	0.094	0.102	0.0953333	0.0061101	6.4092	0.152	0.183	0.148	0.161	0.0191572	11.8989	0.312	0.266	0.295	0.291	0.0232594	7.99292
8	0.117	0.116	0.102	0.111667	0.0083865	7.5103	0.209	0.226	0.221	0.218667	0.00873689	3.99553	0.4	0.403	0.379	0.394	0.0130767	3.31896
24	0.161	0.159	0.156	0.158667	0.00251661	1.5861	0.291	0.365	0.328	0.328	0.037	11.2805	0.549	0.582	0.547	0.559333	0.0196554	3.51407
32	0.195	0.185	0.176	0.185333	0.00950438	5.12827	0.317	0.345	0.312	0.324667	0.0177858	5.47816	0.663	0.66	0.576	0.633	0.0493862	7.80193
48	0.164	0.174	0.154	0.164	0.01	6.09756	0.373	0.393	0.535	0.433667	0.0883252	20.3671	0.737	0.665	0.747	0.716333	0.0447363	6.24517
[5G], mM	2 mM pentaglycine						3 mM pentaglycine						4 mM pentaglycine							[5G] = k*OD+b
time, h	#1	#2	#3	mean	stdev	CV	#1	#2	#3	mean	stdev	CV	#1	#2	#3	mean	stdev	CV		2 mM	k	-12.735
0	2.01375	1.91186	1.83546	1.92036	0.0894477	4.65787	2.91863	2.72588	2.94176	2.86209	0.118524	4.14117	3.91676	3.88538	3.86446	3.88887	0.0263243	0.676913			b	2.9434
4	1.79725	1.74631	1.64443	1.72933	0.0778121	4.49955	2.74901	2.51001	2.77985	2.67962	0.147699	5.51192	3.24731	3.48789	3.33622	3.35714	0.121649	3.62359		3 mM	k	-7.7098
8	1.45341	1.46614	1.64443	1.52133	0.106802	7.02033	2.30955	2.17849	2.21703	2.23502	0.0673597	3.01383	2.78706	2.77137	2.89689	2.81844	0.0683924	2.42661			b	3.9209
24	0.893065	0.918535	0.95674	0.92278	0.032049	3.4731	1.67735	1.10682	1.39209	1.39209	0.285263	20.4917	2.00778	1.83518	2.01824	1.95373	0.1028	5.2617		4 mM	k	-5.2301
32	0.460075	0.587425	0.70204	0.58318	0.121038	20.7549	1.47689	1.26102	1.51544	1.41778	0.137125	9.67175	1.41154	1.42723	1.86656	1.56845	0.258295	16.4682			b	4.8791
48	0.85486	0.72751	0.98221	0.85486	0.12735	14.8972	1.04514	0.890949	-0.203843	0.577417	0.680969	117.934	1.02452	1.40108	0.972215	1.13261	0.233975	20.6581
23.09.20, 5 uM Lst
OD595	2 mM pentaglycine						3 mM pentaglycine						4 mM pentaglycine
time, h	#1	#2	#3	mean	std	CV	#1	#2	#3	mean	std	CV	#1	#2	#3	mean	std	CV
0	0.086	0.079	0.096	0.087	0.008544	9.82069	0.152	0.14	0.147	0.146333	0.00602771	4.11917	0.233	0.226	0.234	0.231	0.0043589	1.88697
4	0.092	0.097	0.085	0.0913333	0.00602771	6.59969	0.163	0.169	0.143	0.158333	0.0136137	8.59814	0.331	0.288	0.294	0.304333	0.0232881	7.65215
8	0.109	0.104	0.116	0.109667	0.00602771	5.4964	0.211	0.222	0.229	0.220667	0.00907377	4.11198	0.389	0.377	0.35	0.372	0.019975	5.36962
24	0.152	0.144	0.16	0.152	0.008	5.26316	0.337	0.356	0.345	0.346	0.00953939	2.75705	0.537	0.597	0.559	0.564333	0.0303535	5.37864
32	0.161	0.158	0.159	0.159333	0.00152753	0.958698	0.357	0.344	0.365	0.355333	0.0105987	2.98276	0.706	0.655	0.687	0.682667	0.0257747	3.77559
48	0.181	0.202	0.159	0.180667	0.0215019	11.9014	0.473	0.406	0.485	0.454667	0.0425715	9.36324	0.806	0.916	0.813	0.845	0.0615873	7.28844
[5G], mM	2 mM pentaglycine						3 mM pentaglycine						4 mM pentaglycine							[5G] = k*OD+b
time, h	#1	#2	#3	mean	stdev	CV	#1	#2	#3	mean	stdev	CV	#1	#2	#3	mean	stdev	CV		2 mM	k	-12.735
0	1.84819	1.93734	1.72084	1.83546	0.108808	5.92812	2.74901	2.84153	2.78756	2.7927	0.0464725	1.66407	3.66049	3.6971	3.65526	3.67095	0.0227975	0.621024			b	2.9434
4	1.77178	1.7081	1.86092	1.78027	0.0767629	4.31187	2.6642	2.61794	2.8184	2.70018	0.104959	3.88711	3.14794	3.37283	3.34145	3.28741	0.121799	3.70501		3 mM	k	-7.7098
8	1.55529	1.61896	1.46614	1.5468	0.0767629	4.96271	2.29413	2.20932	2.15536	2.2196	0.069957	3.15178	2.84459	2.90735	3.04856	2.9335	0.104471	3.56131			b	3.9209
24	1.00768	1.10956	0.9058	1.00768	0.10188	10.1104	1.3227	1.17621	1.26102	1.25331	0.0735468	5.86821	2.07054	1.75673	1.95547	1.92758	0.158752	8.2358		4 mM	k	-5.2301
32	0.893065	0.93127	0.918535	0.91429	0.019453	2.12767	1.1685	1.26873	1.10682	1.18135	0.0817142	6.91701	1.18665	1.45338	1.28602	1.30869	0.134804	10.3007			b	4.8791
48	0.638365	0.37093	0.918535	0.64261	0.273827	42.6117	0.274165	0.790721	0.181647	0.415511	0.328218	78.9914	0.663639	0.0883284	0.627029	0.459666	0.322108	70.0744

## Sheet: 5 uM Lst 4 mM 5G fit
2020-09-14
time	[5G], mM	predicted [5G], mM	squared diff			Constants
0	3.63085	4	0.136272			E0, mM	0.005
4	3.3798	3.37183	6.35652e-05			S0, mM	4
8	2.81321	2.84231	0.000846931			kcat/Km, 1/mM h	8.54191
24	1.39411	1.43514	0.0016838
32	1.0559	1.01978	0.00130428			squared diff sum	0.14119
48	0.546834	0.51491	0.00101915
2020-09-15
time	[5G], mM	predicted [5G], mM	squared diff			Constants
0	3.77381	4	0.0511639			E0, mM	0.005
4	3.48092	3.3395	0.0199983			S0, mM	4
8	2.76788	2.78807	0.000407626			kcat/Km, 1/mM h	9.02359
24	1.39237	1.35454	0.00143074
32	0.84495	0.94414	0.00983876			squared diff sum	0.0830619
48	0.473612	0.458696	0.00022251
2020-09-16
time	[5G], mM	predicted [5G], mM	squared diff			Constants
0	3.77032	4	0.0527535			E0, mM	0.005
4	3.39898	3.44987	0.00258957			S0, mM	4
8	2.97883	2.9754	1.17678e-05			kcat/Km, 1/mM h	7.3979
24	1.63295	1.64633	0.000178906
32	1.01231	1.22462	0.0450745			squared diff sum	0.185365
48	0.968729	0.677598	0.084757
2020-09-21
time	[5G], mM	predicted [5G], mM	squared diff			Constants
0	3.6169	4	0.146764			E0, mM	0.005
4	3.32053	3.32815	5.80273e-05			S0, mM	4
8	2.9091	2.76914	0.0195871			kcat/Km, 1/mM h	9.19392
24	1.6992	1.32714	0.138431
32	0.536374	0.918757	0.146217			squared diff sum	0.48019
48	0.269639	0.440323	0.0291332
2020-09-22
time	[5G], mM	predicted [5G], mM	squared diff			Constants
0	3.88887	4	0.0123504			E0, mM	0.005
4	3.35714	3.54682	0.0359781			S0, mM	4
8	2.81844	3.14498	0.10663			kcat/Km, 1/mM h	6.01215
24	1.95373	1.94417	9.13637e-05
32	1.56845	1.5286	0.001588			squared diff sum	0.191851
48	1.13261	0.944951	0.0352139
2020-09-23
time	[5G], mM	predicted [5G], mM	squared diff			Constants
0	3.67095	4	0.108276			E0, mM	0.005
4	3.28741	3.46098	0.0301278			S0, mM	4
8	2.9335	2.9946	0.00373232			kcat/Km, 1/mM h	7.23713
24	1.92758	1.6784	0.0620926
32	1.30869	1.25653	0.0027202			squared diff sum	0.266772
48	0.459666	0.704254	0.0598233
Experiment	kcat/Km
2020-09-14	8.54191
2020-09-15	9.02359
2020-09-16	7.3979
2020-09-21	9.19392
2020-09-22	6.01215
2020-09-23	7.23713
mean	7.9011
stdev	1.23322
CV	15.6083
Mean data
time, h	2020-09-14	2020-09-15	2020-09-16	2020-09-21	2020-09-22	2020-09-23	mean	stdev	CV
0	3.63085	3.77381	3.77032	3.6169	3.88887	3.67095	3.72528	0.104651	2.80921
4	3.3798	3.48092	3.39898	3.32053	3.35714	3.28741	3.3708	0.0673347	1.99759
8	2.81321	2.76788	2.97883	2.9091	2.81844	2.9335	2.87016	0.0821173	2.86107
24	1.39411	1.39237	1.63295	1.6992	1.95373	1.92758	1.66666	0.245847	14.7509
32	1.0559	0.84495	1.01231	0.536374	1.56845	1.30869	1.05444	0.35858	34.0066
48	0.546834	0.473612	0.968729	0.269639	1.13261	0.459666	0.641847	0.333693	51.9894
Mean data
time	[5G], mM	predicted [5G], mM	squared diff			Constants
0	3.72528	4	0.0754701			E0, mM	0.005
4	3.3708	3.41896	0.00231989			S0, mM	4
8	2.87016	2.92233	0.00272126			kcat/Km, 1/mM h	7.84786
24	1.66666	1.55979	0.0114205
32	1.05444	1.13955	0.00724363			squared diff sum	0.100305
48	0.641847	0.608236	0.00112972
1 / M s
time	[5G], M	predicted [5G], mM	squared diff			Constants
0	0.00372528	0.004	7.54701e-08			E0, M	5e-06
4	0.0033708	0.00341896	2.31989e-09			S0, M	0.004
8	0.00287016	0.00292233	2.72126e-09			kcat/Km, 1/M h	7847.86	kcat/Km, 1/M sec	2.17996
24	0.00166666	0.00155979	1.14205e-08
32	0.00105444	0.00113955	7.24363e-09			squared diff sum	1.00305e-07
48	0.000641847	0.000608236	1.12972e-09

## Sheet: turbidity 23.09
	8.0 McF						6.0 McF						4.0 McF						2.0 McF						1.0 McF
time, h	#1	#2	#3	mean	std	CV	#1	#2	#3	mean	std	CV	#1	#2	#3	mean	std	CV	#1	#2	#3	mean	std	CV	#1	#2	#3	mean	std	CV
0	0.7625	0.7787	0.78	0.773733	0.00975004	1.26013	0.6086	0.6352	0.6182	0.620667	0.0134705	2.17032	0.4402	0.455	0.4419	0.4457	0.00809877	1.81709	0.2493	0.2601	0.2536	0.254333	0.00543722	2.13783	0.1426	0.1466	0.1479	0.1457	0.00276225	1.89584
1	0.7584	0.7698	0.7719	0.7667	0.0072643	0.947476	0.5981	0.6162	0.614	0.609433	0.0098764	1.62059	0.4267	0.4406	0.4341	0.4338	0.00695485	1.60324	0.2367	0.2497	0.2481	0.244833	0.00708896	2.89542	0.1373	0.1404	0.1403	0.139333	0.00176163	1.26433
2	0.7441	0.7582	0.7631	0.755133	0.00986425	1.30629	0.5996	0.6128	0.6042	0.605533	0.00670025	1.1065	0.4214	0.4323	0.4279	0.4272	0.00548361	1.28362	0.2302	0.2426	0.2389	0.237233	0.00636579	2.68335	0.1273	0.1314	0.1307	0.1298	0.00219317	1.68965
3	0.7429	0.7559	0.759	0.7526	0.00854225	1.13503	0.5867	0.6093	0.5986	0.5982	0.0113053	1.88989	0.4122	0.423	0.4205	0.418567	0.00565361	1.35071	0.219	0.2291	0.2295	0.225867	0.00595007	2.63433	0.1131	0.1178	0.1173	0.116067	0.00258134	2.22402
4	0.7342	0.748	0.75	0.744067	0.0086031	1.15623	0.5765	0.594	0.5903	0.586933	0.00922298	1.57138	0.3994	0.4098	0.4104	0.406533	0.00618493	1.52138	0.2031	0.2156	0.2181	0.212267	0.00803638	3.78598	0.0996	0.1029	0.1023	0.1016	0.00175784	1.73016
5	0.7223	0.7331	0.7402	0.731867	0.00901351	1.23158	0.5658	0.58	0.5777	0.5745	0.00762168	1.32666	0.3861	0.3986	0.398	0.394233	0.00705006	1.7883	0.1868	0.2003	0.2015	0.1962	0.00816272	4.16041	0.0858	0.0864	0.0886	0.0869333	0.00147422	1.69581
6	0.7155	0.7284	0.7346	0.726167	0.00974389	1.34183	0.5552	0.5698	0.5684	0.564467	0.00805564	1.42712	0.371	0.3854	0.3861	0.380833	0.00852311	2.23801	0.1696	0.1834	0.1854	0.179467	0.0086031	4.7937	0.0755	0.0736	0.0757	0.0749333	0.00115902	1.54674
7	0.7056	0.7183	0.7222	0.715367	0.00868005	1.21337	0.542	0.5544	0.5535	0.549967	0.006914	1.25717	0.3531	0.3678	0.3703	0.363733	0.00929319	2.55495	0.1519	0.1653	0.1681	0.161767	0.00865871	5.35259	0.0679	0.0645	0.0665	0.0663	0.0017088	2.57738
8	0.6912	0.7054	0.7101	0.702233	0.00983988	1.40123	0.5246	0.5392	0.5397	0.5345	0.0085773	1.60473	0.3346	0.3504	0.3521	0.3457	0.00965039	2.79155	0.1342	0.1461	0.1501	0.143467	0.00827063	5.76484	0.0619	0.0583	0.0603	0.0601667	0.0018037	2.99784
9	0.6773	0.6898	0.6957	0.6876	0.00939521	1.36638	0.5084	0.5219	0.5233	0.517867	0.0082282	1.58887	0.3166	0.3315	0.3343	0.327467	0.00951438	2.90545	0.1182	0.1281	0.1313	0.125867	0.00682959	5.42605	0.0569	0.0537	0.0551	0.0552333	0.00160416	2.90434
10	0.661	0.6753	0.6788	0.6717	0.00943027	1.40394	0.4919	0.5088	0.5044	0.5017	0.00876755	1.74757	0.296	0.3105	0.3137	0.306733	0.00943204	3.075	0.104	0.112	0.1151	0.110367	0.00572742	5.18945	0.0538	0.0506	0.0513	0.0519	0.00168226	3.24135
11	0.6426	0.6571	0.6607	0.653467	0.00958141	1.46624	0.4716	0.4922	0.4853	0.483033	0.0104854	2.17074	0.2742	0.2897	0.292	0.2853	0.00968143	3.39342	0.0918	0.0983	0.1004	0.0968333	0.00448367	4.6303	0.0497	0.0486	0.0483	0.0488667	0.000737111	1.50841
12	0.6272	0.6433	0.6457	0.638733	0.01006	1.57499	0.4512	0.4724	0.4652	0.462933	0.0107802	2.32868	0.2526	0.2686	0.2702	0.2638	0.00973242	3.68932	0.0805	0.0858	0.0872	0.0845	0.00353412	4.18239	0.0478	0.0473	0.0465	0.0472	0.000655744	1.38929
13	0.6088	0.6229	0.6265	0.6194	0.00935468	1.51028	0.429	0.4517	0.4428	0.441167	0.0114378	2.59263	0.2305	0.2455	0.2483	0.241433	0.00957149	3.96444	0.071	0.0749	0.0766	0.0741667	0.00287112	3.87117	0.0467	0.0464	0.0454	0.0461667	0.000680686	1.47441
14	0.5881	0.6047	0.6085	0.600433	0.0108487	1.8068	0.4063	0.4275	0.4189	0.417567	0.0106627	2.55353	0.2082	0.2259	0.2261	0.220067	0.0102773	4.67009	0.0628	0.0669	0.0676	0.0657667	0.00259294	3.94263	0.0462	0.0459	0.0449	0.0456667	0.000680686	1.49055
15	0.5687	0.5847	0.5865	0.579967	0.00979864	1.68952	0.3839	0.4046	0.397	0.395167	0.0104711	2.64979	0.1867	0.2035	0.2036	0.197933	0.00972848	4.91503	0.0574	0.0603	0.0611	0.0596	0.00194679	3.26643	0.0458	0.0456	0.0447	0.0453667	0.000585947	1.29158
16	0.5459	0.5623	0.5669	0.558367	0.0110387	1.97697	0.3609	0.3801	0.3735	0.3715	0.009755	2.62584	0.1666	0.1833	0.1816	0.177167	0.00919039	5.18743	0.0542	0.0563	0.0569	0.0558	0.00141774	2.54076	0.0456	0.0454	0.0444	0.0451333	0.00064291	1.42447
17	0.5242	0.5405	0.5447	0.536467	0.0108288	2.01854	0.3362	0.3546	0.3509	0.347233	0.00973259	2.8029	0.1475	0.1632	0.1609	0.1572	0.0084788	5.39364	0.0525	0.054	0.0545	0.0536667	0.00104083	1.93944	0.0455	0.0453	0.0442	0.045	0.0007	1.55556
18	0.4993	0.5178	0.5217	0.512933	0.0119668	2.333	0.3089	0.3283	0.3254	0.320867	0.0104644	3.26129	0.1304	0.1446	0.1415	0.138833	0.00746615	5.37778	0.0514	0.0527	0.0531	0.0524	0.000888819	1.69622	0.0454	0.0452	0.0441	0.0449	0.0007	1.55902
19	0.4744	0.4935	0.4975	0.488467	0.0123452	2.52733	0.2838	0.3014	0.301	0.2954	0.0100479	3.40145	0.1141	0.1276	0.1241	0.121933	0.00700595	5.74572	0.0507	0.052	0.0525	0.0517333	0.000929157	1.79605	0.0452	0.0452	0.044	0.0448	0.00069282	1.54647
20	0.4503	0.4684	0.4732	0.463967	0.0120766	2.60289	0.2593	0.2764	0.2764	0.2707	0.00987269	3.6471	0.1002	0.1126	0.109	0.107267	0.00637913	5.94699	0.0503	0.0514	0.0519	0.0512	0.000818535	1.5987	0.0452	0.0451	0.044	0.0447667	0.000665833	1.48734
21	0.4245	0.4435	0.4481	0.4387	0.0125108	2.85179	0.237	0.2523	0.2524	0.247233	0.00886247	3.58466	0.0886	0.0994	0.0963	0.0947667	0.00556088	5.86797	0.05	0.0509	0.0513	0.0507333	0.000665833	1.31242	0.0452	0.0449	0.044	0.0447	0.0006245	1.39709
22	0.3988	0.4174	0.4222	0.4128	0.0123596	2.99409	0.2164	0.23	0.2287	0.225033	0.00750489	3.33501	0.0806	0.0885	0.086	0.0850333	0.00403774	4.74842	0.0498	0.0505	0.0509	0.0504	0.000556776	1.10472	0.0451	0.0449	0.0439	0.0446333	0.00064291	1.44043
23	0.3726	0.3915	0.3962	0.386767	0.0124917	3.22978	0.1943	0.2072	0.2061	0.202533	0.00715146	3.531	0.0742	0.0804	0.0786	0.0777333	0.00318957	4.10322	0.0495	0.0503	0.0506	0.0501333	0.000568624	1.13422	0.0451	0.0448	0.044	0.0446333	0.000568624	1.27399
24	0.3458	0.3647	0.3696	0.360033	0.0125676	3.49066	0.1733	0.1858	0.1845	0.1812	0.00687241	3.79272	0.0703	0.0749	0.0735	0.0729	0.00235797	3.23452	0.0493	0.0502	0.0504	0.0499667	0.000585947	1.17267	0.0451	0.0448	0.0439	0.0446	0.0006245	1.40022
25	0.3185	0.3387	0.3441	0.333767	0.0134942	4.043	0.1538	0.1661	0.165	0.161633	0.00680612	4.21084	0.0678	0.0714	0.0704	0.0698667	0.00185831	2.6598	0.0492	0.0502	0.0503	0.0499	0.000608276	1.21899	0.0451	0.0448	0.0439	0.0446	0.0006245	1.40022
26	0.2936	0.3133	0.3185	0.308467	0.0131348	4.2581	0.136	0.1485	0.1472	0.1439	0.00687241	4.77582	0.0663	0.069	0.0686	0.0679667	0.00145717	2.14394	0.0492	0.0501	0.0502	0.0498333	0.000550757	1.1052	0.045	0.0448	0.0439	0.0445667	0.000585947	1.31476
27	0.2695	0.2879	0.2939	0.283767	0.0127143	4.48055	0.1211	0.1334	0.1316	0.1287	0.00664304	5.16165	0.0651	0.0678	0.0671	0.0666667	0.00140119	2.10178	0.049	0.05	0.0502	0.0497333	0.00064291	1.29271	0.0449	0.0447	0.0438	0.0444667	0.000585947	1.31772
28	0.2465	0.2641	0.2697	0.2601	0.0121062	4.65444	0.1096	0.1202	0.1186	0.116133	0.00571431	4.92047	0.0642	0.0665	0.0659	0.0655333	0.00119304	1.8205	0.0491	0.0499	0.05	0.0496667	0.000493288	0.993198	0.0449	0.0448	0.0438	0.0445	0.000608276	1.36691
29	0.2243	0.2409	0.2467	0.2373	0.0116258	4.89921	0.1007	0.1093	0.108	0.106	0.00463573	4.37333	0.0634	0.0657	0.065	0.0647	0.00117898	1.82223	0.0491	0.0498	0.05	0.0496333	0.000472582	0.952146	0.045	0.0448	0.0438	0.0445333	0.00064291	1.44366
30	0.2033	0.2202	0.225	0.216167	0.0113984	5.27296	0.094	0.1009	0.0997	0.0982	0.00368646	3.75403	0.0627	0.0649	0.0644	0.064	0.00115326	1.80196	0.049	0.0497	0.0499	0.0495333	0.000472582	0.954068	0.045	0.0448	0.0438	0.0445333	0.00064291	1.44366
31	0.1847	0.2008	0.2053	0.196933	0.0108307	5.49966	0.089	0.0946	0.0936	0.0924	0.00298664	3.23229	0.0621	0.0644	0.0641	0.0635333	0.00125033	1.968	0.0489	0.0497	0.0496	0.0494	0.00043589	0.882368	0.0449	0.0447	0.0438	0.0444667	0.000585947	1.31772
32	0.168	0.1828	0.1877	0.1795	0.0102562	5.71377	0.0855	0.0901	0.0893	0.0883	0.00245764	2.78329	0.0618	0.064	0.0636	0.0631333	0.00117189	1.85622	0.0488	0.0496	0.0496	0.0493333	0.00046188	0.936244	0.0449	0.0448	0.0438	0.0445	0.000608276	1.36691
33	0.1534	0.1671	0.172	0.164167	0.00964071	5.87252	0.0827	0.0868	0.086	0.0851667	0.00217332	2.55185	0.0616	0.0637	0.0631	0.0628	0.00108167	1.7224	0.0487	0.0496	0.0497	0.0493333	0.000550757	1.1164	0.0448	0.0446	0.0438	0.0444	0.00052915	1.19178
34	0.1411	0.1533	0.1579	0.150767	0.00868178	5.75842	0.0805	0.0844	0.0837	0.0828667	0.00207926	2.50917	0.0614	0.0633	0.0629	0.0625333	0.00100167	1.60181	0.0488	0.0497	0.0498	0.0494333	0.000550757	1.11414	0.0448	0.0446	0.0436	0.0443333	0.00064291	1.45017
35	0.1308	0.1415	0.1461	0.139467	0.00785005	5.62862	0.0792	0.0826	0.0816	0.0811333	0.00174738	2.15371	0.0612	0.0632	0.0628	0.0624	0.0010583	1.69599	0.0486	0.0494	0.0498	0.0492667	0.00061101	1.24021	0.0449	0.0446	0.0437	0.0444	0.0006245	1.40653
36	0.1223	0.1314	0.1358	0.129833	0.00688501	5.30296	0.0777	0.081	0.0802	0.0796333	0.00172143	2.1617	0.0611	0.063	0.0627	0.0622667	0.00102144	1.64042	0.0485	0.0495	0.05	0.0493333	0.000763763	1.54817	0.0449	0.0445	0.0437	0.0443667	0.00061101	1.37718
37	0.1156	0.123	0.1272	0.121933	0.0058731	4.81665	0.0767	0.0796	0.079	0.0784333	0.0015308	1.95171	0.0611	0.0628	0.0626	0.0621667	0.000929157	1.49462	0.0484	0.0496	0.05	0.0493333	0.000832666	1.68784	0.0449	0.0447	0.0436	0.0444	0.0007	1.57658
38	0.1103	0.1162	0.1199	0.115467	0.00484183	4.19327	0.0758	0.0786	0.0779	0.0774333	0.00145717	1.88183	0.0611	0.0627	0.0622	0.062	0.000818535	1.32022	0.0484	0.0496	0.0499	0.0493	0.000793725	1.60999	0.0448	0.0446	0.0435	0.0443	0.0007	1.58014
39	0.1059	0.1105	0.1137	0.110033	0.00392088	3.56336	0.0752	0.0778	0.077	0.0766667	0.00133167	1.73696	0.0609	0.0627	0.0622	0.0619333	0.000929157	1.50025	0.0485	0.0496	0.05	0.0493667	0.000776745	1.57342	0.0447	0.0444	0.0435	0.0442	0.0006245	1.4129
40	0.1025	0.1059	0.1088	0.105733	0.00315331	2.98232	0.0748	0.0772	0.0762	0.0760667	0.00120554	1.58485	0.0609	0.0626	0.062	0.0618333	0.000862168	1.39434	0.0484	0.0497	0.0501	0.0494	0.000888819	1.79923	0.0447	0.0444	0.0434	0.0441667	0.000680686	1.54118
41	0.0993	0.1024	0.1045	0.102067	0.00261598	2.56301	0.0745	0.0766	0.0757	0.0756	0.00105357	1.3936	0.0607	0.0626	0.0619	0.0617333	0.000960902	1.55654	0.0484	0.0498	0.0502	0.0494667	0.000945163	1.91071	0.0447	0.0445	0.0434	0.0442	0.0007	1.58371
42	0.0964	0.0992	0.1009	0.0988333	0.0022723	2.29912	0.0741	0.0761	0.0752	0.0751333	0.00100167	1.33318	0.0607	0.0624	0.062	0.0617	0.000888819	1.44055	0.0483	0.0498	0.0503	0.0494667	0.00104083	2.10411	0.0447	0.0446	0.0435	0.0442667	0.000665833	1.50414
43	0.0942	0.0967	0.0981	0.0963333	0.00197569	2.05088	0.0738	0.0757	0.0747	0.0747333	0.000950438	1.27177	0.0605	0.0624	0.0618	0.0615667	0.000971253	1.57756	0.0484	0.0499	0.0503	0.0495333	0.00100167	2.0222	0.0447	0.0445	0.0435	0.0442333	0.00064291	1.45345
44	0.0924	0.0945	0.0957	0.0942	0.00167033	1.77317	0.0736	0.0755	0.0743	0.0744667	0.000960902	1.29038	0.0604	0.0624	0.0617	0.0615	0.00101489	1.65023	0.0484	0.0498	0.0505	0.0495667	0.00106927	2.15723	0.0447	0.0445	0.0434	0.0442	0.0007	1.58371
45	0.091	0.0926	0.0939	0.0925	0.00145258	1.57036	0.0732	0.0751	0.074	0.0741	0.000953939	1.28737	0.0604	0.0626	0.0616	0.0615333	0.00110151	1.79011	0.0483	0.0496	0.0505	0.0494667	0.00110604	2.23594	0.0448	0.0446	0.0433	0.0442333	0.000814453	1.84126
46	0.09	0.0909	0.0924	0.0911	0.00121244	1.33088	0.0731	0.0752	0.0739	0.0740667	0.00105987	1.43097	0.0603	0.0626	0.0615	0.0614667	0.00115036	1.87152	0.0484	0.0494	0.0506	0.0494667	0.00110151	2.22678	0.0448	0.0447	0.0432	0.0442333	0.000896289	2.02627
47	0.089	0.0898	0.0911	0.0899667	0.00105987	1.17807	0.073	0.0754	0.0741	0.0741667	0.00120139	1.61985	0.0601	0.0624	0.0616	0.0613667	0.00116762	1.90269	0.0487	0.0492	0.0506	0.0495	0.000984886	1.98967	0.0447	0.0444	0.0433	0.0441333	0.000737111	1.67019
48	0.0882	0.0887	0.0904	0.0891	0.00115326	1.29434	0.073	0.0753	0.0741	0.0741333	0.00115036	1.55175	0.0599	0.062	0.0616	0.0611667	0.00111505	1.82297	0.0486	0.049	0.0506	0.0494	0.0010583	2.14231	0.0449	0.0442	0.0433	0.0441333	0.000802081	1.8174
49	0.0874	0.0878	0.0895	0.0882333	0.00111505	1.26375	0.0729	0.0752	0.074	0.0740333	0.00115036	1.55384	0.0598	0.0618	0.0618	0.0611333	0.0011547	1.88882	0.0485	0.0488	0.0504	0.0492333	0.00102144	2.07469	0.0449	0.0444	0.0433	0.0442	0.000818535	1.85189
50	0.0868	0.0871	0.0888	0.0875667	0.00107858	1.23172	0.0727	0.075	0.0739	0.0738667	0.00115036	1.55735	0.0597	0.0618	0.0617	0.0610667	0.00118462	1.93989	0.0484	0.0488	0.0502	0.0491333	0.000945163	1.92367	0.0449	0.0444	0.0433	0.0442	0.000818535	1.85189
51	0.0862	0.0865	0.0883	0.087	0.00113578	1.3055	0.0726	0.0746	0.0739	0.0737	0.00101489	1.37705	0.0596	0.0615	0.0616	0.0609	0.00112694	1.85048	0.0482	0.0488	0.0499	0.0489667	0.000862168	1.76072	0.045	0.0442	0.0432	0.0441333	0.00090185	2.04347
52	0.0856	0.086	0.0875	0.0863667	0.00100167	1.15978	0.0723	0.0744	0.0737	0.0734667	0.00106927	1.45545	0.0596	0.0615	0.0614	0.0608333	0.00106927	1.7577	0.0483	0.0489	0.0498	0.049	0.000754983	1.54078	0.0451	0.0442	0.0432	0.0441667	0.000950438	2.15194
53	0.0853	0.0856	0.087	0.0859667	0.000907377	1.0555	0.0722	0.0742	0.0737	0.0733667	0.00104083	1.41867	0.0596	0.0614	0.0612	0.0607333	0.000986577	1.62444	0.0482	0.049	0.0498	0.049	0.0008	1.63265	0.0451	0.0442	0.0433	0.0442	0.0009	2.0362
54	0.0851	0.0852	0.0865	0.0856	0.000781025	0.912412	0.072	0.0739	0.0737	0.0732	0.00104403	1.42627	0.0596	0.0615	0.0607	0.0606	0.000953939	1.57416	0.0481	0.049	0.0497	0.0489333	0.000802081	1.63913	0.045	0.0443	0.0434	0.0442333	0.000802081	1.81329
55	0.0852	0.085	0.0861	0.0854333	0.000585947	0.685852	0.072	0.0739	0.0737	0.0732	0.00104403	1.42627	0.0596	0.0616	0.0608	0.0606667	0.00100664	1.6593	0.0482	0.0491	0.05	0.0491	0.0009	1.83299	0.045	0.0443	0.0434	0.0442333	0.000802081	1.81329
56	0.085	0.0849	0.0856	0.0851667	0.000378594	0.444533	0.0718	0.0738	0.0735	0.0730333	0.00107858	1.47683	0.0595	0.0617	0.0607	0.0606333	0.00110151	1.81668	0.048	0.0492	0.0499	0.0490333	0.000960902	1.95969	0.0448	0.0442	0.0434	0.0441333	0.000702377	1.59149
57	0.0848	0.0846	0.0856	0.085	0.00052915	0.62253	0.0718	0.0738	0.0734	0.073	0.0010583	1.44973	0.0595	0.0618	0.0609	0.0607333	0.00115902	1.90838	0.048	0.0493	0.05	0.0491	0.00101489	2.06698	0.0447	0.0443	0.0433	0.0441	0.00072111	1.63517
58	0.0847	0.0845	0.0852	0.0848	0.000360555	0.425183	0.072	0.0739	0.0732	0.0730333	0.000960902	1.3157	0.0596	0.0616	0.061	0.0607333	0.00102632	1.68988	0.0479	0.0496	0.0499	0.0491333	0.00107858	2.19521	0.0447	0.0443	0.0432	0.0440667	0.000776745	1.76266
59	0.0845	0.0843	0.0851	0.0846333	0.000416333	0.491926	0.0718	0.074	0.0734	0.0730667	0.00113725	1.55645	0.0596	0.0615	0.061	0.0607	0.000984886	1.62255	0.0479	0.0498	0.0499	0.0492	0.00112694	2.29053	0.0446	0.0443	0.0432	0.0440333	0.000737111	1.67399
60	0.0843	0.0844	0.0849	0.0845333	0.000321455	0.38027	0.0719	0.0741	0.0733	0.0731	0.00111355	1.52333	0.0596	0.0615	0.0612	0.0607667	0.00102144	1.68092	0.0479	0.05	0.0499	0.0492667	0.00118462	2.40451	0.0446	0.0444	0.0431	0.0440333	0.000814453	1.84963
time, h	8.0 McF	6.0 McF	4.0 McF	2.0 McF	1.0 McF
0	0.773733	0.620667	0.4457	0.254333	0.1457
1	0.7667	0.609433	0.4338	0.244833	0.139333
2	0.755133	0.605533	0.4272	0.237233	0.1298
3	0.7526	0.5982	0.418567	0.225867	0.116067
4	0.744067	0.586933	0.406533	0.212267	0.1016
5	0.731867	0.5745	0.394233	0.1962	0.0869333
6	0.726167	0.564467	0.380833	0.179467	0.0749333
7	0.715367	0.549967	0.363733	0.161767	0.0663
8	0.702233	0.5345	0.3457	0.143467	0.0601667
9	0.6876	0.517867	0.327467	0.125867	0.0552333
10	0.6717	0.5017	0.306733	0.110367	0.0519
11	0.653467	0.483033	0.2853	0.0968333	0.0488667
12	0.638733	0.462933	0.2638	0.0845	0.0472
13	0.6194	0.441167	0.241433	0.0741667	0.0461667
14	0.600433	0.417567	0.220067	0.0657667	0.0456667
15	0.579967	0.395167	0.197933	0.0596	0.0453667
16	0.558367	0.3715	0.177167	0.0558	0.0451333
17	0.536467	0.347233	0.1572	0.0536667	0.045
18	0.512933	0.320867	0.138833	0.0524	0.0449
19	0.488467	0.2954	0.121933	0.0517333	0.0448
20	0.463967	0.2707	0.107267	0.0512	0.0447667
21	0.4387	0.247233	0.0947667	0.0507333	0.0447
22	0.4128	0.225033	0.0850333	0.0504	0.0446333
23	0.386767	0.202533	0.0777333	0.0501333	0.0446333
24	0.360033	0.1812	0.0729	0.0499667	0.0446
25	0.333767	0.161633	0.0698667	0.0499	0.0446
26	0.308467	0.1439	0.0679667	0.0498333	0.0445667
27	0.283767	0.1287	0.0666667	0.0497333	0.0444667
28	0.2601	0.116133	0.0655333	0.0496667	0.0445
29	0.2373	0.106	0.0647	0.0496333	0.0445333
30	0.216167	0.0982	0.064	0.0495333	0.0445333
31	0.196933	0.0924	0.0635333	0.0494	0.0444667
32	0.1795	0.0883	0.0631333	0.0493333	0.0445
33	0.164167	0.0851667	0.0628	0.0493333	0.0444
34	0.150767	0.0828667	0.0625333	0.0494333	0.0443333
35	0.139467	0.0811333	0.0624	0.0492667	0.0444
36	0.129833	0.0796333	0.0622667	0.0493333	0.0443667
37	0.121933	0.0784333	0.0621667	0.0493333	0.0444
38	0.115467	0.0774333	0.062	0.0493	0.0443
39	0.110033	0.0766667	0.0619333	0.0493667	0.0442
40	0.105733	0.0760667	0.0618333	0.0494	0.0441667
41	0.102067	0.0756	0.0617333	0.0494667	0.0442
42	0.0988333	0.0751333	0.0617	0.0494667	0.0442667
43	0.0963333	0.0747333	0.0615667	0.0495333	0.0442333
44	0.0942	0.0744667	0.0615	0.0495667	0.0442
45	0.0925	0.0741	0.0615333	0.0494667	0.0442333
46	0.0911	0.0740667	0.0614667	0.0494667	0.0442333
47	0.0899667	0.0741667	0.0613667	0.0495	0.0441333
48	0.0891	0.0741333	0.0611667	0.0494	0.0441333
49	0.0882333	0.0740333	0.0611333	0.0492333	0.0442
50	0.0875667	0.0738667	0.0610667	0.0491333	0.0442
51	0.087	0.0737	0.0609	0.0489667	0.0441333
52	0.0863667	0.0734667	0.0608333	0.049	0.0441667
53	0.0859667	0.0733667	0.0607333	0.049	0.0442
54	0.0856	0.0732	0.0606	0.0489333	0.0442333
55	0.0854333	0.0732	0.0606667	0.0491	0.0442333
56	0.0851667	0.0730333	0.0606333	0.0490333	0.0441333
57	0.085	0.073	0.0607333	0.0491	0.0441
58	0.0848	0.0730333	0.0607333	0.0491333	0.0440667
59	0.0846333	0.0730667	0.0607	0.0492	0.0440333
60	0.0845333	0.0731	0.0607667	0.0492667	0.0440333

## Sheet: turbidity 24.09
	8.0 McF						6.0 McF						4.0 McF						2.0 McF						1.0 McF
time, h	#1	#2	#3	mean	std	CV	#1	#2	#3	mean	std	CV	#1	#2	#3	mean	std	CV	#1	#2	#3	mean	std	CV	#1	#2	#3	mean	std	CV
0	0.7464	0.7981	0.7692	0.771233	0.0259099	3.35954	0.6095	0.6305	0.6166	0.618867	0.0106819	1.72604	0.4453	0.4626	0.4416	0.449833	0.01121	2.49203	0.2498	0.2549	0.2527	0.252467	0.00255799	1.0132	0.1374	0.1472	0.1481	0.144233	0.00593492	4.11481
1	0.7629	0.7839	0.7695	0.7721	0.0107387	1.39085	0.6035	0.6237	0.617	0.614733	0.010289	1.67373	0.4303	0.4579	0.456	0.448067	0.0154157	3.44049	0.2444	0.2498	0.2454	0.246533	0.00287286	1.1653	0.131	0.1421	0.1394	0.1375	0.00578878	4.21002
2	0.757	0.7785	0.773	0.7695	0.0111692	1.45148	0.5954	0.6161	0.6192	0.610233	0.0129392	2.12037	0.4305	0.4484	0.449	0.442633	0.0105121	2.37489	0.2363	0.2437	0.2469	0.2423	0.00543691	2.24388	0.1259	0.1337	0.134	0.1312	0.00459239	3.50029
3	0.7495	0.7731	0.7695	0.764033	0.0127143	1.6641	0.5851	0.6109	0.6098	0.601933	0.0145885	2.4236	0.4234	0.4413	0.4363	0.433667	0.00923598	2.12974	0.2248	0.2337	0.2339	0.2308	0.00519711	2.25178	0.1162	0.1218	0.1226	0.1202	0.00348712	2.9011
4	0.7429	0.7677	0.7641	0.758233	0.0134005	1.76733	0.5797	0.6033	0.6043	0.595767	0.0139231	2.33701	0.4115	0.4326	0.4298	0.424633	0.0114596	2.69871	0.2122	0.223	0.2239	0.2197	0.00651076	2.96348	0.1036	0.1093	0.1094	0.107433	0.00332014	3.09042
5	0.7341	0.7596	0.7559	0.749867	0.0137791	1.83754	0.5671	0.594	0.5959	0.585667	0.0161072	2.75024	0.3985	0.4204	0.4181	0.412333	0.0120351	2.91878	0.1995	0.2088	0.2139	0.2074	0.00730137	3.52043	0.0919	0.0959	0.0979	0.0952333	0.00305505	3.20796
6	0.727	0.7511	0.7475	0.741867	0.0130001	1.75235	0.5572	0.5829	0.5882	0.5761	0.016581	2.87815	0.3869	0.4074	0.4042	0.3995	0.0110286	2.7606	0.185	0.1936	0.1972	0.191933	0.00626844	3.26595	0.0826	0.0827	0.0853	0.0835333	0.0015308	1.83256
7	0.7183	0.7428	0.7373	0.7328	0.012855	1.75422	0.5453	0.5732	0.5785	0.565667	0.017836	3.1531	0.3737	0.3938	0.3926	0.3867	0.0112743	2.91552	0.1703	0.1775	0.1809	0.176233	0.00541233	3.07112	0.0766	0.0713	0.0757	0.0745333	0.00283608	3.80511
8	0.7127	0.7286	0.7285	0.723267	0.00915114	1.26525	0.5366	0.5581	0.5657	0.553467	0.0150932	2.72702	0.3581	0.378	0.3791	0.371733	0.0118196	3.1796	0.1574	0.1633	0.1658	0.162167	0.00431316	2.65971	0.071	0.0631	0.0676	0.0672333	0.00396274	5.89402
9	0.6998	0.7272	0.7182	0.715067	0.0139661	1.95313	0.524	0.5598	0.5498	0.544533	0.018472	3.39226	0.3423	0.3631	0.365	0.3568	0.0125933	3.5295	0.1443	0.1461	0.149	0.146467	0.00237136	1.61904	0.0667	0.057	0.0618	0.0618333	0.00485009	7.8438
10	0.6849	0.7134	0.7047	0.701	0.0146058	2.08357	0.5097	0.5329	0.5339	0.5255	0.0136923	2.60558	0.3298	0.3429	0.3492	0.340633	0.00989663	2.90536	0.1298	0.1308	0.1351	0.1319	0.00281603	2.13497	0.0603	0.0524	0.0575	0.0567333	0.00400541	7.06007
11	0.6709	0.6986	0.6923	0.687267	0.0145198	2.11268	0.4958	0.519	0.5208	0.511867	0.0139432	2.72399	0.3155	0.3248	0.3319	0.324067	0.00822456	2.53792	0.1166	0.1161	0.1243	0.119	0.00459674	3.86281	0.0546	0.0484	0.0536	0.0522	0.00332866	6.37675
12	0.6565	0.6879	0.6794	0.6746	0.016241	2.4075	0.4832	0.5098	0.5062	0.499733	0.014431	2.88774	0.297	0.3067	0.3152	0.3063	0.00910659	2.9731	0.1052	0.1026	0.1143	0.107367	0.00614356	5.72204	0.0499	0.0459	0.0502	0.0486667	0.00240069	4.93293
13	0.6404	0.6759	0.6649	0.6604	0.0181728	2.75178	0.4641	0.4931	0.4868	0.481333	0.0152533	3.16897	0.2782	0.2963	0.2971	0.290533	0.0106885	3.67891	0.0929	0.0904	0.1029	0.0954	0.00661438	6.93331	0.0472	0.0446	0.0476	0.0464667	0.00162891	3.50554
14	0.6252	0.6702	0.6508	0.648733	0.0225711	3.47925	0.4472	0.468	0.4704	0.461867	0.0127583	2.76233	0.2602	0.2705	0.2791	0.269933	0.00946273	3.50558	0.082	0.0809	0.0913	0.0847333	0.00571343	6.74284	0.0455	0.044	0.0457	0.0450667	0.000929157	2.06174
15	0.6084	0.655	0.6362	0.6332	0.0234444	3.70253	0.4304	0.4473	0.4527	0.443467	0.0116337	2.62336	0.2423	0.2619	0.2601	0.254767	0.0108339	4.25248	0.0726	0.0733	0.0824	0.0761	0.00546717	7.1842	0.0444	0.0437	0.045	0.0443667	0.000650641	1.46651
16	0.5923	0.6463	0.6202	0.6196	0.027005	4.35846	0.4062	0.4247	0.4376	0.422833	0.015783	3.73268	0.2228	0.2458	0.2408	0.236467	0.0120968	5.11566	0.0645	0.0661	0.0753	0.0686333	0.00582866	8.49247	0.044	0.0433	0.0445	0.0439333	0.000602771	1.37201
17	0.5758	0.6378	0.6023	0.6053	0.0311087	5.13938	0.3852	0.407	0.4204	0.4042	0.0177663	4.39541	0.2028	0.2263	0.2221	0.217067	0.0125325	5.77357	0.0583	0.0601	0.0676	0.062	0.00493254	7.95572	0.0436	0.0428	0.044	0.0434667	0.00061101	1.4057
18	0.5578	0.6424	0.5849	0.595033	0.0432007	7.26022	0.3641	0.3885	0.4015	0.3847	0.0189874	4.93563	0.1846	0.1898	0.203	0.192467	0.00948543	4.92835	0.0547	0.056	0.0611	0.0572667	0.0033828	5.9071	0.0433	0.0426	0.0438	0.0432333	0.000602771	1.39423
19	0.5401	0.6356	0.5668	0.580833	0.0492723	8.48304	0.3434	0.3737	0.3811	0.366067	0.0199756	5.45681	0.1663	0.1688	0.185	0.173367	0.010152	5.8558	0.0525	0.0535	0.0561	0.0540333	0.00185831	3.4392	0.0433	0.0423	0.0438	0.0431333	0.000763763	1.7707
20	0.5224	0.5617	0.5493	0.544467	0.0200909	3.69001	0.3259	0.3448	0.3615	0.344067	0.0178113	5.17671	0.1488	0.148	0.1668	0.154533	0.0106308	6.87927	0.0513	0.0519	0.0531	0.0521	0.000916515	1.75915	0.0432	0.0426	0.0436	0.0431333	0.000503322	1.1669
21	0.5015	0.5318	0.5293	0.520867	0.0168185	3.22895	0.3074	0.3263	0.3402	0.324633	0.0164634	5.07138	0.1319	0.1328	0.1492	0.137967	0.00973875	7.05877	0.0505	0.0511	0.0516	0.0510667	0.000550757	1.07851	0.0431	0.0429	0.0435	0.0431667	0.000305505	0.707734
22	0.4806	0.5218	0.5097	0.504033	0.0211765	4.2014	0.287	0.3171	0.3194	0.307833	0.0180788	5.87292	0.1152	0.1162	0.1341	0.121833	0.010635	8.72914	0.0498	0.0504	0.0507	0.0503	0.000458258	0.911049	0.0429	0.0417	0.0435	0.0427	0.000916515	2.14641
23	0.4623	0.4939	0.4899	0.482033	0.0172062	3.5695	0.2679	0.3076	0.2997	0.291733	0.0210148	7.20344	0.1007	0.1039	0.1203	0.1083	0.0105148	9.70891	0.0496	0.0499	0.05	0.0498333	0.000208167	0.417726	0.0427	0.0417	0.0435	0.0426333	0.00090185	2.11536
24	0.4417	0.4901	0.4671	0.4663	0.0242099	5.19192	0.2476	0.2789	0.2807	0.269067	0.0186125	6.91741	0.0893	0.0937	0.1075	0.0968333	0.00949596	9.8065	0.0493	0.0495	0.0495	0.0494333	0.00011547	0.233587	0.0428	0.041	0.0436	0.0424667	0.00133167	3.13579
25	0.4227	0.4843	0.4473	0.451433	0.0310073	6.86864	0.2287	0.2606	0.2619	0.2504	0.018804	7.50958	0.0807	0.0854	0.0965	0.0875333	0.00811316	9.26865	0.0492	0.0493	0.0491	0.0492	0.0001	0.203252	0.043	0.0406	0.0438	0.0424667	0.00166533	3.92151
26	0.4018	0.4713	0.4288	0.433967	0.0350369	8.07364	0.2091	0.2444	0.2432	0.232233	0.020043	8.63056	0.0749	0.08	0.0877	0.0808667	0.00644386	7.9685	0.049	0.0487	0.049	0.0489	0.000173205	0.354203	0.0429	0.0407	0.0439	0.0425	0.00163707	3.85193
27	0.3793	0.4286	0.4101	0.406	0.0249044	6.13409	0.1904	0.2261	0.2226	0.213033	0.019679	9.23753	0.0714	0.0747	0.0809	0.0756667	0.00482321	6.37428	0.049	0.0489	0.0492	0.0490333	0.000152753	0.311528	0.043	0.0404	0.0437	0.0423667	0.00173877	4.10411
28	0.3567	0.4085	0.3904	0.3852	0.0262886	6.82466	0.1722	0.1973	0.2024	0.190633	0.0161661	8.48022	0.0687	0.0717	0.0758	0.0720667	0.00356417	4.94566	0.0492	0.0491	0.0492	0.0491667	5.7735e-05	0.117427	0.043	0.0403	0.0437	0.0423333	0.00179536	4.24102
29	0.3363	0.3839	0.3694	0.3632	0.0243982	6.71755	0.1554	0.1822	0.1841	0.1739	0.0160496	9.22922	0.0669	0.0692	0.072	0.0693667	0.00255408	3.682	0.0493	0.0488	0.0496	0.0492333	0.000404145	0.820877	0.0429	0.0403	0.0437	0.0423	0.00177764	4.20246
30	0.3168	0.3604	0.3525	0.343233	0.0232302	6.76806	0.139	0.1712	0.168	0.1594	0.0177392	11.1287	0.0657	0.0674	0.0693	0.0674667	0.00180093	2.66936	0.0492	0.0486	0.0496	0.0491333	0.000503322	1.0244	0.0427	0.0403	0.0438	0.0422667	0.00178979	4.23451
31	0.2979	0.3455	0.3335	0.325633	0.0247559	7.60238	0.1245	0.1618	0.1533	0.146533	0.019549	13.341	0.0648	0.0669	0.0676	0.0664333	0.00145717	2.19343	0.0487	0.0486	0.0496	0.0489667	0.000550757	1.12476	0.0426	0.0403	0.0437	0.0422	0.00173494	4.11122
32	0.279	0.333	0.3138	0.3086	0.027373	8.87005	0.1143	0.1419	0.1412	0.132467	0.0157367	11.8797	0.0639	0.0675	0.0667	0.0660333	0.00189033	2.86268	0.0485	0.0481	0.0488	0.0484667	0.000351188	0.724598	0.0424	0.0403	0.0437	0.0421333	0.00171561	4.07187
33	0.2612	0.3083	0.2951	0.2882	0.0242963	8.43036	0.1061	0.1371	0.1299	0.124367	0.0162239	13.0452	0.0632	0.0736	0.0656	0.0674667	0.00544549	8.07137	0.0482	0.048	0.0485	0.0482333	0.000251661	0.521758	0.0428	0.0401	0.0439	0.0422667	0.00195533	4.62619
34	0.2435	0.2908	0.277	0.270433	0.0243241	8.9945	0.1001	0.1233	0.1209	0.114767	0.0127583	11.1167	0.0625	0.0817	0.0645	0.0695667	0.0105553	15.1729	0.0479	0.0484	0.0487	0.0483333	0.000404145	0.836162	0.043	0.0403	0.044	0.0424333	0.00191398	4.51057
35	0.2266	0.2647	0.2605	0.2506	0.0208904	8.33616	0.0951	0.1133	0.1131	0.107167	0.0104505	9.75165	0.0615	0.0743	0.0632	0.0663333	0.0069515	10.4796	0.048	0.0479	0.0488	0.0482333	0.000493288	1.02271	0.0428	0.0403	0.0442	0.0424333	0.00197569	4.65598
36	0.2125	0.2461	0.2465	0.235033	0.0195155	8.30327	0.0909	0.1059	0.1057	0.100833	0.0086031	8.532	0.0613	0.0655	0.0625	0.0631	0.00216333	3.42842	0.0484	0.0474	0.0485	0.0481	0.000608276	1.26461	0.0431	0.0404	0.0441	0.0425333	0.00191398	4.49996
37	0.1986	0.2312	0.2289	0.219567	0.018194	8.28634	0.0879	0.1046	0.0992	0.0972333	0.00852193	8.76441	0.0609	0.0592	0.0612	0.0604333	0.00107858	1.78474	0.0484	0.0473	0.0486	0.0481	0.0007	1.4553	0.0429	0.0404	0.0439	0.0424	0.00180278	4.25183
38	0.1848	0.2194	0.2132	0.2058	0.0184488	8.96445	0.0856	0.1006	0.0936	0.0932667	0.00750555	8.04741	0.0606	0.0681	0.0604	0.0630333	0.004389	6.96298	0.0482	0.0474	0.0488	0.0481333	0.000702377	1.45923	0.0428	0.0404	0.044	0.0424	0.00183303	4.32318
39	0.1704	0.2036	0.199	0.191	0.0179878	9.41768	0.0832	0.0959	0.0897	0.0896	0.00635059	7.08771	0.0605	0.0747	0.0596	0.0649333	0.00847014	13.0444	0.0477	0.0476	0.0484	0.0479	0.00043589	0.91	0.0427	0.0404	0.0437	0.0422667	0.00169214	4.00348
40	0.1587	0.1959	0.1891	0.181233	0.0198084	10.9298	0.0806	0.0914	0.0858	0.0859333	0.00540123	6.28538	0.0603	0.0749	0.0595	0.0649	0.00866949	13.3582	0.0483	0.0479	0.0489	0.0483667	0.000503322	1.04064	0.0429	0.0402	0.0438	0.0423	0.0018735	4.42908
41	0.151	0.1785	0.1781	0.1692	0.0157629	9.31615	0.0791	0.0963	0.0837	0.0863667	0.00890468	10.3103	0.0603	0.0752	0.0591	0.0648667	0.00896902	13.8269	0.0482	0.0475	0.049	0.0482333	0.000750555	1.55609	0.0429	0.0402	0.044	0.0423667	0.00195533	4.61527
42	0.1437	0.1697	0.1691	0.160833	0.0148409	9.22752	0.0772	0.0947	0.0818	0.0845667	0.00907212	10.7278	0.0605	0.0754	0.0587	0.0648667	0.00916642	14.1312	0.0481	0.0471	0.0489	0.0480333	0.00090185	1.87755	0.0434	0.0402	0.0442	0.0426	0.0021166	4.96855
43	0.136	0.1649	0.1616	0.154167	0.0158191	10.261	0.0786	0.088	0.0804	0.0823333	0.00498932	6.05991	0.0608	0.0681	0.0585	0.0624667	0.00501232	8.02399	0.0485	0.0469	0.0482	0.0478667	0.00085049	1.77679	0.0433	0.0401	0.0452	0.0428667	0.00257747	6.01275
44	0.1295	0.1538	0.1526	0.1453	0.0136963	9.42626	0.0779	0.091	0.0791	0.0826667	0.00724178	8.76021	0.0607	0.0646	0.0587	0.0613333	0.00300056	4.89221	0.0489	0.0468	0.0487	0.0481333	0.00115902	2.40794	0.0435	0.0402	0.0462	0.0433	0.003005	6.93994
45	0.123	0.1513	0.1449	0.139733	0.0148406	10.6207	0.0767	0.0863	0.0777	0.0802333	0.00527763	6.57785	0.0607	0.0645	0.0582	0.0611333	0.00317228	5.18911	0.049	0.0473	0.0492	0.0485	0.00104403	2.15264	0.0435	0.0402	0.0457	0.0431333	0.00276827	6.41794
46	0.1185	0.1432	0.1379	0.1332	0.0130035	9.76236	0.0748	0.0874	0.0762	0.0794667	0.00690604	8.69048	0.0605	0.0717	0.0579	0.0633667	0.00733303	11.5724	0.0494	0.0476	0.0487	0.0485667	0.000907377	1.86831	0.0439	0.0401	0.0445	0.0428333	0.00238607	5.57059
47	0.1152	0.1385	0.1348	0.1295	0.0125216	9.66917	0.0737	0.0872	0.075	0.0786333	0.00744737	9.47101	0.0611	0.0763	0.0579	0.0651	0.00983056	15.1007	0.0494	0.0471	0.0477	0.0480667	0.00119304	2.48204	0.0443	0.0402	0.0435	0.0426667	0.00217332	5.09373
48	0.1109	0.1267	0.1286	0.122067	0.00971717	7.96054	0.0736	0.0822	0.0749	0.0769	0.00463573	6.02826	0.0604	0.0783	0.0577	0.0654667	0.0111957	17.1013	0.0493	0.047	0.0481	0.0481333	0.00115036	2.38995	0.0443	0.0401	0.0425	0.0423	0.00210713	4.9814
49	0.1092	0.1229	0.1216	0.1179	0.00756241	6.41426	0.0745	0.0829	0.0749	0.0774333	0.00473849	6.11945	0.0598	0.0789	0.0581	0.0656	0.0115495	17.6059	0.0488	0.0469	0.0482	0.0479667	0.000971253	2.02485	0.044	0.0401	0.0422	0.0421	0.00195192	4.63639
50	0.1059	0.1193	0.117	0.114067	0.00716543	6.28179	0.0738	0.0826	0.0744	0.0769333	0.00491664	6.39078	0.0599	0.0838	0.0588	0.0675	0.0141269	20.9288	0.049	0.0466	0.0483	0.0479667	0.00123423	2.57311	0.0436	0.0403	0.042	0.0419667	0.00165025	3.93229
51	0.1032	0.1173	0.1131	0.1112	0.00723948	6.51032	0.0724	0.0842	0.0748	0.0771333	0.00623645	8.08529	0.0598	0.0748	0.0574	0.064	0.00942974	14.734	0.049	0.0471	0.0482	0.0481	0.000953939	1.98324	0.0427	0.0401	0.0422	0.0416667	0.00137961	3.31107
52	0.0994	0.1111	0.1092	0.106567	0.0062788	5.8919	0.0718	0.083	0.0738	0.0762	0.00597327	7.83894	0.0601	0.0752	0.0588	0.0647	0.00911647	14.0904	0.0492	0.0475	0.0483	0.0483333	0.00085049	1.75963	0.0425	0.04	0.0431	0.0418667	0.00164418	3.92719
53	0.0973	0.1104	0.1085	0.1054	0.00707884	6.71617	0.0715	0.0777	0.0717	0.0736333	0.00352326	4.78487	0.0604	0.0598	0.0596	0.0599333	0.000416333	0.694661	0.0493	0.0489	0.0489	0.0490333	0.00023094	0.470986	0.0423	0.0401	0.0428	0.0417333	0.00143643	3.44193
54	0.094	0.103	0.1059	0.100967	0.00620511	6.1457	0.0715	0.0766	0.0711	0.0730667	0.00306649	4.19683	0.061	0.0652	0.06	0.0620667	0.00275923	4.44559	0.0487	0.0494	0.0482	0.0487667	0.000602771	1.23603	0.0426	0.0401	0.043	0.0419	0.00157162	3.75089
55	0.0924	0.1042	0.103	0.0998667	0.0064941	6.50277	0.0726	0.0789	0.0706	0.0740333	0.00433167	5.85097	0.0619	0.0736	0.0584	0.0646333	0.00796011	12.3158	0.0483	0.0462	0.0479	0.0474667	0.00111505	2.34912	0.0433	0.0402	0.0427	0.0420667	0.00164418	3.90851
56	0.0916	0.0992	0.0987	0.0965	0.00425088	4.40506	0.0735	0.0764	0.0708	0.0735667	0.0028006	3.80688	0.0637	0.0776	0.0578	0.0663667	0.0101658	15.3176	0.0481	0.046	0.0478	0.0473	0.00113578	2.40123	0.0444	0.0402	0.0426	0.0424	0.00210713	4.96965
57	0.0909	0.0963	0.0984	0.0952	0.00386911	4.06419	0.0726	0.0802	0.0703	0.0743667	0.00518106	6.96691	0.0644	0.0611	0.0603	0.0619333	0.00217332	3.50913	0.0479	0.046	0.048	0.0473	0.00112694	2.38254	0.0438	0.0402	0.0426	0.0422	0.00183303	4.34367
58	0.0895	0.0965	0.0965	0.0941667	0.00404145	4.29181	0.0717	0.0806	0.0706	0.0743	0.00548361	7.38037	0.0645	0.062	0.0616	0.0627	0.00157162	2.50658	0.0479	0.0464	0.0474	0.0472333	0.000763763	1.617	0.0436	0.0401	0.0427	0.0421333	0.00181751	4.3137
59	0.0879	0.0936	0.0934	0.0916333	0.00323471	3.53006	0.0718	0.0781	0.0701	0.0733333	0.00421466	5.74726	0.0643	0.0661	0.061	0.0638	0.0025865	4.05408	0.0477	0.0467	0.0478	0.0474	0.000608276	1.28328	0.0439	0.0401	0.0423	0.0421	0.00190788	4.53178
60	0.0854	0.0884	0.0922	0.0886667	0.00340783	3.84342	0.0717	0.0752	0.0719	0.0729333	0.00196554	2.69498	0.0633	0.0835	0.058	0.0682667	0.013456	19.7109	0.0473	0.047	0.0476	0.0473	0.0003	0.634249	0.0441	0.0402	0.0417	0.042	0.00196723	4.68388
time, h	8.0 McF	6.0 McF	4.0 McF	2.0 McF	1.0 McF
0	0.771233	0.618867	0.449833	0.252467	0.144233
1	0.7721	0.614733	0.448067	0.246533	0.1375
2	0.7695	0.610233	0.442633	0.2423	0.1312
3	0.764033	0.601933	0.433667	0.2308	0.1202
4	0.758233	0.595767	0.424633	0.2197	0.107433
5	0.749867	0.585667	0.412333	0.2074	0.0952333
6	0.741867	0.5761	0.3995	0.191933	0.0835333
7	0.7328	0.565667	0.3867	0.176233	0.0745333
8	0.723267	0.553467	0.371733	0.162167	0.0672333
9	0.715067	0.544533	0.3568	0.146467	0.0618333
10	0.701	0.5255	0.340633	0.1319	0.0567333
11	0.687267	0.511867	0.324067	0.119	0.0522
12	0.6746	0.499733	0.3063	0.107367	0.0486667
13	0.6604	0.481333	0.290533	0.0954	0.0464667
14	0.648733	0.461867	0.269933	0.0847333	0.0450667
15	0.6332	0.443467	0.254767	0.0761	0.0443667
16	0.6196	0.422833	0.236467	0.0686333	0.0439333
17	0.6053	0.4042	0.217067	0.062	0.0434667
18	0.595033	0.3847	0.192467	0.0572667	0.0432333
19	0.580833	0.366067	0.173367	0.0540333	0.0431333
20	0.544467	0.344067	0.154533	0.0521	0.0431333
21	0.520867	0.324633	0.137967	0.0510667	0.0431667
22	0.504033	0.307833	0.121833	0.0503	0.0427
23	0.482033	0.291733	0.1083	0.0498333	0.0426333
24	0.4663	0.269067	0.0968333	0.0494333	0.0424667
25	0.451433	0.2504	0.0875333	0.0492	0.0424667
26	0.433967	0.232233	0.0808667	0.0489	0.0425
27	0.406	0.213033	0.0756667	0.0490333	0.0423667
28	0.3852	0.190633	0.0720667	0.0491667	0.0423333
29	0.3632	0.1739	0.0693667	0.0492333	0.0423
30	0.343233	0.1594	0.0674667	0.0491333	0.0422667
31	0.325633	0.146533	0.0664333	0.0489667	0.0422
32	0.3086	0.132467	0.0660333	0.0484667	0.0421333
33	0.2882	0.124367	0.0674667	0.0482333	0.0422667
34	0.270433	0.114767	0.0695667	0.0483333	0.0424333
35	0.2506	0.107167	0.0663333	0.0482333	0.0424333
36	0.235033	0.100833	0.0631	0.0481	0.0425333
37	0.219567	0.0972333	0.0604333	0.0481	0.0424
38	0.2058	0.0932667	0.0630333	0.0481333	0.0424
39	0.191	0.0896	0.0649333	0.0479	0.0422667
40	0.181233	0.0859333	0.0649	0.0483667	0.0423
41	0.1692	0.0863667	0.0648667	0.0482333	0.0423667
42	0.160833	0.0845667	0.0648667	0.0480333	0.0426
43	0.154167	0.0823333	0.0624667	0.0478667	0.0428667
44	0.1453	0.0826667	0.0613333	0.0481333	0.0433
45	0.139733	0.0802333	0.0611333	0.0485	0.0431333
46	0.1332	0.0794667	0.0633667	0.0485667	0.0428333
47	0.1295	0.0786333	0.0651	0.0480667	0.0426667
48	0.122067	0.0769	0.0654667	0.0481333	0.0423
49	0.1179	0.0774333	0.0656	0.0479667	0.0421
50	0.114067	0.0769333	0.0675	0.0479667	0.0419667
51	0.1112	0.0771333	0.064	0.0481	0.0416667
52	0.106567	0.0762	0.0647	0.0483333	0.0418667
53	0.1054	0.0736333	0.0599333	0.0490333	0.0417333
54	0.100967	0.0730667	0.0620667	0.0487667	0.0419
55	0.0998667	0.0740333	0.0646333	0.0474667	0.0420667
56	0.0965	0.0735667	0.0663667	0.0473	0.0424
57	0.0952	0.0743667	0.0619333	0.0473	0.0422
58	0.0941667	0.0743	0.0627	0.0472333	0.0421333
59	0.0916333	0.0733333	0.0638	0.0474	0.0421
60	0.0886667	0.0729333	0.0682667	0.0473	0.042

## Sheet: turbidity 29.09
	8.0						6.0						4.0						2.0						1.0
time, h	#1	#2	#3	mean	std	CV	#1	#2	#3	mean	std	CV	#1	#2	#3	mean	std	CV	#1	#2	#3	mean	std	CV	#1	#2	#3	mean	std	CV
0	0.7614	0.7991	0.7971	0.785867	0.0212123	2.69923	0.6025	0.632	0.6325	0.622333	0.017178	2.76026	0.4505	0.4709	0.4721	0.4645	0.0121392	2.61339	0.2491	0.2697	0.2633	0.2607	0.0105432	4.04421	0.1447	0.1507	0.1518	0.149067	0.00382143	2.56357
1	0.7819	0.7982	0.7896	0.7899	0.00815414	1.0323	0.6221	0.6413	0.6243	0.629233	0.0105078	1.66993	0.4366	0.4648	0.461	0.454133	0.0153027	3.36965	0.2461	0.2598	0.2558	0.2539	0.00704486	2.77466	0.1412	0.1495	0.1448	0.145167	0.00416213	2.86714
2	0.7805	0.7943	0.783	0.785933	0.00735278	0.935547	0.6181	0.6374	0.6208	0.625433	0.010451	1.671	0.4416	0.4587	0.4564	0.452233	0.00928027	2.0521	0.2414	0.253	0.2518	0.248733	0.00637913	2.56465	0.1344	0.1427	0.1398	0.138967	0.00421228	3.03115
3	0.7717	0.7883	0.7809	0.7803	0.00831625	1.06578	0.6113	0.6297	0.6153	0.618767	0.00967747	1.56399	0.4355	0.45	0.4486	0.4447	0.00799812	1.79854	0.2335	0.2443	0.2402	0.239333	0.00545191	2.27796	0.1249	0.133	0.1309	0.1296	0.00420357	3.2435
4	0.763	0.7829	0.7753	0.773733	0.0100421	1.29787	0.6015	0.6227	0.6128	0.612333	0.0106077	1.73234	0.4286	0.441	0.4407	0.436767	0.00707413	1.61966	0.223	0.234	0.2317	0.229567	0.00580201	2.52738	0.1142	0.121	0.1188	0.118	0.00346987	2.94057
5	0.7521	0.7742	0.7654	0.7639	0.0111261	1.45649	0.5951	0.6128	0.6018	0.603233	0.00893663	1.48145	0.4125	0.4301	0.4309	0.4245	0.0104	2.44994	0.2073	0.2211	0.2199	0.2161	0.00764461	3.53753	0.1013	0.107	0.107	0.1051	0.0032909	3.13121
6	0.7396	0.7657	0.7595	0.754933	0.0136361	1.80627	0.5823	0.6015	0.5932	0.592333	0.0096293	1.62565	0.4027	0.4179	0.4177	0.412767	0.00871856	2.11223	0.1933	0.2065	0.2064	0.202067	0.00759232	3.75733	0.088	0.0933	0.0945	0.0919333	0.00345881	3.7623
7	0.7306	0.7568	0.7518	0.7464	0.0139097	1.86357	0.5668	0.5915	0.5828	0.580367	0.0125285	2.15872	0.3905	0.4049	0.4056	0.400333	0.00852311	2.129	0.1793	0.1906	0.1922	0.187367	0.0070316	3.75285	0.0774	0.0807	0.0844	0.0808333	0.0035019	4.33225
8	0.7136	0.7471	0.7403	0.733667	0.0177077	2.41359	0.5518	0.5786	0.5686	0.566333	0.013543	2.39135	0.3753	0.3937	0.389	0.386	0.00955981	2.47664	0.163	0.1777	0.1758	0.172167	0.00799521	4.64388	0.0688	0.0707	0.0747	0.0714	0.00301164	4.21799
9	0.7	0.7394	0.7301	0.723167	0.0205947	2.84786	0.5358	0.5681	0.5559	0.553267	0.0163102	2.94799	0.3586	0.3806	0.3742	0.371133	0.0113161	3.04906	0.1473	0.1625	0.1599	0.156567	0.00812978	5.19254	0.0622	0.0672	0.0665	0.0653	0.0027074	4.14609
10	0.6825	0.7405	0.7174	0.713467	0.0291994	4.0926	0.5201	0.5514	0.5411	0.537533	0.0159519	2.96761	0.3431	0.3713	0.3567	0.357033	0.014103	3.95004	0.1315	0.1472	0.1442	0.140967	0.00833447	5.91237	0.0571	0.0594	0.0599	0.0588	0.00149332	2.53966
11	0.6799	0.7305	0.7029	0.704433	0.0253348	3.59648	0.5034	0.546	0.5245	0.524633	0.0213003	4.06004	0.3246	0.3444	0.3381	0.3357	0.0101158	3.01335	0.1188	0.1371	0.1297	0.128533	0.00920561	7.16204	0.0533	0.0593	0.0549	0.0558333	0.00310698	5.56474
12	0.6487	0.7122	0.6906	0.683833	0.0322863	4.72137	0.4874	0.5335	0.5098	0.510233	0.0230531	4.51814	0.3084	0.3287	0.3197	0.318933	0.0101717	3.18928	0.1062	0.123	0.1159	0.115033	0.00843347	7.33132	0.0494	0.055	0.0503	0.0515667	0.00300721	5.8317
13	0.6813	0.6955	0.6758	0.6842	0.0101651	1.4857	0.4712	0.5117	0.4925	0.4918	0.0202591	4.11937	0.2904	0.3117	0.2999	0.300667	0.0106707	3.54901	0.095	0.1117	0.1035	0.1034	0.00835045	8.07587	0.0469	0.0513	0.0473	0.0485	0.00243311	5.01671
14	0.6218	0.696	0.6598	0.6592	0.0371036	5.62859	0.4518	0.5007	0.4743	0.4756	0.0244759	5.14632	0.2727	0.2839	0.2793	0.278633	0.00562968	2.02046	0.0851	0.0989	0.0917	0.0919	0.00690217	7.51053	0.0451	0.0503	0.0453	0.0469	0.00294618	6.28184
15	0.621	0.6851	0.6432	0.649767	0.0325506	5.00959	0.4377	0.4931	0.4564	0.4624	0.0281832	6.09497	0.2557	0.2725	0.2588	0.262333	0.00893999	3.40787	0.076	0.0903	0.081	0.0824333	0.00725695	8.80342	0.0443	0.0494	0.0442	0.0459667	0.00297377	6.46941
16	0.6986	0.661	0.6244	0.661333	0.0371011	5.61005	0.4198	0.4732	0.4366	0.4432	0.0273049	6.16086	0.2378	0.2523	0.2386	0.2429	0.00815046	3.35548	0.0684	0.0833	0.0721	0.0746	0.00775822	10.3998	0.0437	0.0491	0.0436	0.0454667	0.00314696	6.92146
17	0.5696	0.6316	0.6057	0.6023	0.0311395	5.1701	0.3999	0.4532	0.415	0.4227	0.0274716	6.49908	0.2192	0.2361	0.2182	0.2245	0.0100583	4.48033	0.0624	0.0727	0.0645	0.0665333	0.00544273	8.18046	0.0434	0.0478	0.0432	0.0448	0.0026	5.80357
18	0.5585	0.6224	0.5887	0.589867	0.031966	5.41919	0.3819	0.4299	0.3943	0.402033	0.0249169	6.19773	0.2025	0.2178	0.1992	0.2065	0.00992421	4.80591	0.0573	0.0691	0.0591	0.0618333	0.00635715	10.2811	0.0431	0.0478	0.0429	0.0446	0.00277308	6.21768
19	0.5631	0.6054	0.5712	0.5799	0.0224519	3.87169	0.3601	0.395	0.3742	0.376433	0.0175569	4.664	0.1838	0.1975	0.181	0.187433	0.00882968	4.71084	0.0544	0.0671	0.0551	0.0588667	0.00713886	12.1272	0.0429	0.0457	0.0426	0.0437333	0.00170978	3.90955
20	0.5357	0.5809	0.5527	0.556433	0.0228301	4.10293	0.3401	0.3693	0.3523	0.3539	0.0146656	4.144	0.1656	0.1796	0.1612	0.1688	0.00960833	5.69214	0.0527	0.0598	0.0528	0.0551	0.00407063	7.38771	0.0428	0.0447	0.0425	0.0433333	0.00119304	2.75316
21	0.4746	0.5566	0.5319	0.521033	0.0420662	8.07361	0.3251	0.3477	0.3294	0.334067	0.012001	3.59239	0.1492	0.1631	0.1443	0.1522	0.00975244	6.40764	0.0516	0.0526	0.0514	0.0518667	0.00064291	1.23954	0.0427	0.0441	0.0423	0.0430333	0.000945163	2.19635
22	0.5245	0.5379	0.5112	0.524533	0.01335	2.54513	0.3043	0.3259	0.3074	0.312533	0.0116792	3.73694	0.1332	0.1437	0.1292	0.135367	0.00748888	5.53229	0.0507	0.0505	0.0506	0.0506	0.0001	0.197628	0.0426	0.044	0.0423	0.0429667	0.000907377	2.11182
23	0.4726	0.5215	0.4906	0.4949	0.024732	4.99737	0.2857	0.3044	0.2851	0.291733	0.0109738	3.76157	0.1187	0.1294	0.1157	0.121267	0.00720162	5.93866	0.0501	0.0504	0.0499	0.0501333	0.000251661	0.501984	0.0426	0.0455	0.0423	0.0434667	0.0017673	4.06586
24	0.4445	0.5025	0.4694	0.472133	0.0290964	6.16276	0.2651	0.2832	0.2654	0.271233	0.0103645	3.82126	0.106	0.1189	0.1044	0.109767	0.00795005	7.24268	0.0496	0.0512	0.0494	0.0500667	0.000986577	1.97053	0.0425	0.0509	0.0422	0.0452	0.00493862	10.9262
25	0.3959	0.4847	0.4472	0.4426	0.0445784	10.0719	0.2467	0.2628	0.2457	0.251733	0.00959705	3.81239	0.0954	0.1066	0.0952	0.0990667	0.00652482	6.5863	0.0493	0.0495	0.0488	0.0492	0.000360555	0.732836	0.0424	0.0439	0.0421	0.0428	0.000964365	2.25319
26	0.4447	0.4653	0.4235	0.4445	0.0209007	4.70207	0.2254	0.2431	0.2259	0.231467	0.0100779	4.35392	0.0871	0.0962	0.0872	0.0901667	0.00522526	5.79511	0.0489	0.0486	0.0486	0.0487	0.000173205	0.355657	0.0424	0.0424	0.0421	0.0423	0.000173205	0.409468
27	0.3449	0.4437	0.3997	0.3961	0.0494983	12.4964	0.2038	0.2242	0.2076	0.211867	0.0108487	5.12051	0.0805	0.0888	0.0809	0.0834	0.00468081	5.61248	0.0487	0.0489	0.0482	0.0486	0.000360555	0.741883	0.0424	0.0422	0.0421	0.0422333	0.000152753	0.361687
28	0.3696	0.4236	0.3776	0.390267	0.0291433	7.46754	0.1862	0.2066	0.1904	0.1944	0.0107722	5.54125	0.0756	0.0832	0.0766	0.0784667	0.00412957	5.26283	0.0484	0.0497	0.048	0.0487	0.000888819	1.82509	0.0424	0.0413	0.042	0.0419	0.000556776	1.32882
29	0.3445	0.3985	0.3564	0.366467	0.0283726	7.7422	0.1702	0.1901	0.1742	0.178167	0.0105263	5.90813	0.072	0.0791	0.0729	0.0746667	0.00386566	5.17722	0.0484	0.0492	0.0478	0.0484667	0.000702377	1.4492	0.0425	0.0412	0.0421	0.0419333	0.000665833	1.58784
30	0.3659	0.3744	0.3362	0.358833	0.0200565	5.58936	0.1553	0.1748	0.1601	0.1634	0.0101602	6.218	0.0695	0.0768	0.0701	0.0721333	0.00405257	5.61817	0.0482	0.0477	0.0477	0.0478667	0.000288675	0.603082	0.0424	0.0409	0.0421	0.0418	0.000793725	1.89886
31	0.3423	0.3498	0.3161	0.336067	0.0176936	5.26491	0.1424	0.1611	0.1474	0.1503	0.00968143	6.4414	0.0675	0.0713	0.0681	0.0689667	0.00204287	2.96212	0.0482	0.0471	0.0476	0.0476333	0.000550757	1.15624	0.0424	0.0408	0.042	0.0417333	0.000832666	1.99521
32	0.3432	0.3279	0.2967	0.3226	0.0236987	7.34617	0.1319	0.1486	0.1357	0.138733	0.00875348	6.30957	0.0659	0.0671	0.0665	0.0665	0.0006	0.902256	0.0481	0.047	0.0475	0.0475333	0.000550757	1.15868	0.0424	0.0407	0.042	0.0417	0.000888819	2.13146
33	0.335	0.3075	0.2786	0.307033	0.0282029	9.18561	0.1224	0.137	0.1254	0.128267	0.0077106	6.01138	0.0648	0.0648	0.0651	0.0649	0.000173205	0.26688	0.0482	0.0467	0.0474	0.0474333	0.000750555	1.58234	0.0425	0.0407	0.042	0.0417333	0.000929157	2.22642
34	0.2798	0.2885	0.2618	0.2767	0.0136173	4.92131	0.1134	0.1271	0.1166	0.119033	0.00716682	6.02085	0.0638	0.0633	0.064	0.0637	0.000360555	0.566021	0.0481	0.0463	0.0475	0.0473	0.000916515	1.93766	0.0425	0.0407	0.0419	0.0417	0.000916515	2.19788
35	0.223	0.2707	0.2454	0.246367	0.0238647	9.68665	0.1053	0.1184	0.1094	0.111033	0.00670099	6.03512	0.0629	0.0615	0.063	0.0624667	0.00083865	1.34256	0.0482	0.0458	0.0474	0.0471333	0.00122202	2.59269	0.0425	0.0407	0.042	0.0417333	0.000929157	2.22642
36	0.2588	0.254	0.2303	0.2477	0.0152588	6.16018	0.0988	0.1108	0.1033	0.1043	0.00606218	5.81225	0.0623	0.0615	0.0622	0.062	0.00043589	0.703048	0.0481	0.0455	0.0473	0.0469667	0.00133167	2.83534	0.0424	0.0405	0.042	0.0416333	0.00100167	2.40592
37	0.2632	0.2376	0.2155	0.238767	0.0238714	9.99779	0.0935	0.1042	0.0981	0.0986	0.00536749	5.44371	0.0616	0.062	0.0616	0.0617333	0.00023094	0.374093	0.048	0.0454	0.0474	0.0469333	0.00136137	2.90065	0.0425	0.0405	0.042	0.0416667	0.00104083	2.498
38	0.2408	0.2224	0.2014	0.221533	0.0197143	8.89902	0.0893	0.0986	0.0939	0.0939333	0.00465009	4.95041	0.0611	0.0626	0.0611	0.0616	0.000866025	1.40589	0.048	0.0448	0.0473	0.0467	0.00168226	3.60227	0.0424	0.0406	0.0421	0.0417	0.000964365	2.31263
39	0.1715	0.2081	0.189	0.189533	0.0183058	9.65837	0.0858	0.0939	0.0902	0.0899667	0.00405504	4.50727	0.0607	0.0633	0.0608	0.0616	0.00147309	2.39138	0.048	0.0446	0.0473	0.0466333	0.00179536	3.84996	0.0425	0.0405	0.0421	0.0417	0.0010583	2.53789
40	0.194	0.1954	0.1777	0.189033	0.00983988	5.20537	0.083	0.09	0.0872	0.0867333	0.00352326	4.06217	0.0604	0.0631	0.0602	0.0612333	0.00161967	2.64508	0.048	0.0446	0.0472	0.0466	0.00177764	3.81468	0.0425	0.0406	0.0421	0.0417333	0.00100167	2.40016
41	0.1625	0.1832	0.1673	0.171	0.0108347	6.33606	0.0807	0.0867	0.0848	0.0840667	0.00306649	3.64768	0.0601	0.063	0.06	0.0610333	0.00170392	2.79178	0.048	0.0446	0.0473	0.0466333	0.00179536	3.84996	0.0425	0.0411	0.0422	0.0419333	0.000737111	1.75782
42	0.1569	0.1718	0.1576	0.1621	0.00840773	5.18676	0.0786	0.0836	0.0825	0.0815667	0.00262742	3.22119	0.06	0.063	0.0598	0.0609333	0.00179258	2.94187	0.0481	0.0445	0.0471	0.0465667	0.00185831	3.99065	0.0425	0.041	0.0421	0.0418667	0.000776745	1.85528
43	0.1688	0.1616	0.1491	0.159833	0.00996812	6.23657	0.0768	0.0815	0.0805	0.0796	0.00247588	3.11041	0.0598	0.0626	0.0596	0.0606667	0.0016773	2.76478	0.048	0.0445	0.0471	0.0465333	0.00181751	3.90582	0.0425	0.0405	0.0421	0.0417	0.0010583	2.53789
44	0.1405	0.1523	0.1412	0.144667	0.00661992	4.57598	0.0752	0.0796	0.0788	0.0778667	0.00234379	3.01	0.0598	0.0626	0.0595	0.0606333	0.00170978	2.81986	0.048	0.0444	0.047	0.0464667	0.00185831	3.99924	0.0425	0.0404	0.0421	0.0416667	0.00111505	2.67612
45	0.1273	0.1444	0.1346	0.135433	0.0085804	6.33552	0.074	0.0778	0.0773	0.0763667	0.00206478	2.70378	0.0598	0.0627	0.0592	0.0605667	0.00187172	3.09035	0.048	0.0445	0.047	0.0465	0.00180278	3.87694	0.0426	0.0403	0.042	0.0416333	0.00119304	2.86558
46	0.1338	0.1373	0.1284	0.133167	0.00448367	3.36696	0.0732	0.0763	0.0761	0.0752	0.00173494	2.30709	0.0597	0.0619	0.0591	0.0602333	0.00147422	2.44752	0.048	0.0447	0.047	0.0465667	0.00169214	3.6338	0.0426	0.0404	0.042	0.0416667	0.00113725	2.7294
47	0.1361	0.1308	0.1228	0.1299	0.00669552	5.15437	0.0724	0.075	0.075	0.0741333	0.00150111	2.02488	0.0598	0.0618	0.0591	0.0602333	0.00140119	2.32627	0.0481	0.0449	0.0471	0.0467	0.00163707	3.5055	0.0427	0.0403	0.042	0.0416667	0.00123423	2.96216
48	0.1272	0.125	0.1181	0.123433	0.00474798	3.8466	0.0719	0.0739	0.0742	0.0733333	0.00125033	1.705	0.0596	0.0619	0.059	0.0601667	0.0015308	2.54426	0.0479	0.0449	0.047	0.0466	0.00153948	3.30361	0.0426	0.0403	0.042	0.0416333	0.00119304	2.86558
49	0.1452	0.1199	0.1139	0.126333	0.0166121	13.1495	0.0714	0.0728	0.0734	0.0725333	0.00102632	1.41496	0.0596	0.0619	0.059	0.0601667	0.0015308	2.54426	0.048	0.045	0.0469	0.0466333	0.00151767	3.25448	0.0425	0.0403	0.042	0.0416	0.00115326	2.77225
50	0.1455	0.1155	0.1102	0.123733	0.0190358	15.3846	0.0708	0.072	0.0729	0.0719	0.00105357	1.46532	0.0595	0.0616	0.059	0.0600333	0.00137961	2.29808	0.0479	0.0451	0.0469	0.0466333	0.00141892	3.04272	0.0426	0.0403	0.0421	0.0416667	0.00120968	2.90324
51	0.1144	0.1114	0.1069	0.1109	0.00377492	3.40389	0.0703	0.0712	0.0725	0.0713333	0.00110604	1.55053	0.0594	0.0615	0.0589	0.0599333	0.00137961	2.30191	0.0479	0.0449	0.047	0.0466	0.00153948	3.30361	0.0426	0.0403	0.0422	0.0417	0.00122882	2.94681
52	0.1242	0.1081	0.1037	0.112	0.0107921	9.63583	0.0699	0.0706	0.0719	0.0708	0.00101489	1.43346	0.0594	0.0619	0.0585	0.0599333	0.00176163	2.93931	0.0481	0.0449	0.0469	0.0466333	0.00161658	3.46658	0.0427	0.0404	0.0422	0.0417667	0.00120968	2.89629
53	0.1455	0.105	0.1011	0.1172	0.024586	20.9778	0.0694	0.07	0.0715	0.0703	0.00108167	1.53864	0.0594	0.064	0.0584	0.0606	0.00298664	4.92844	0.0481	0.0448	0.047	0.0466333	0.00168028	3.60317	0.0428	0.0403	0.0423	0.0418	0.00132288	3.16477
54	0.1184	0.1025	0.0988	0.106567	0.0104136	9.77192	0.0691	0.0695	0.0712	0.0699333	0.00111505	1.59445	0.0594	0.0653	0.0583	0.061	0.00376431	6.17099	0.0481	0.0449	0.047	0.0466667	0.00162583	3.48393	0.0428	0.0403	0.0423	0.0418	0.00132288	3.16477
55	0.1158	0.1001	0.0968	0.104233	0.010152	9.7397	0.0689	0.0692	0.071	0.0697	0.00113578	1.62953	0.0593	0.0656	0.0585	0.0611333	0.00388887	6.3613	0.0482	0.0448	0.047	0.0466667	0.00172434	3.695	0.0429	0.0403	0.0424	0.0418667	0.00137961	3.29526
56	0.1077	0.0979	0.0948	0.100133	0.00673375	6.72478	0.0688	0.0692	0.0708	0.0696	0.0010583	1.52055	0.0592	0.0635	0.0587	0.0604667	0.00263881	4.36408	0.0485	0.0448	0.047	0.0467667	0.001861	3.97934	0.0429	0.0403	0.0423	0.0418333	0.00136137	3.25428
57	0.1122	0.096	0.0929	0.100367	0.0103645	10.3267	0.0688	0.069	0.0706	0.0694667	0.000986577	1.42022	0.059	0.0644	0.0588	0.0607333	0.003177	5.23107	0.0486	0.0445	0.047	0.0467	0.0020664	4.42483	0.0428	0.0403	0.0422	0.0417667	0.00130512	3.12478
58	0.1223	0.0942	0.0913	0.1026	0.0171222	16.6883	0.0688	0.0689	0.0704	0.0693667	0.000896289	1.2921	0.0591	0.0674	0.0591	0.0618667	0.00479201	7.7457	0.0489	0.0446	0.047	0.0468333	0.00215484	4.60108	0.0429	0.0403	0.0422	0.0418	0.00134536	3.21857
59	0.1001	0.0925	0.09	0.0942	0.00526023	5.58411	0.0686	0.0688	0.0704	0.0692667	0.000986577	1.42432	0.0589	0.0686	0.059	0.0621667	0.00557165	8.96245	0.049	0.0446	0.0471	0.0469	0.00220681	4.70535	0.0429	0.0403	0.0424	0.0418667	0.00137961	3.29526
60	0.1061	0.091	0.0889	0.0953333	0.00938314	9.84246	0.0686	0.0688	0.0703	0.0692333	0.000929157	1.34207	0.0587	0.0682	0.0589	0.0619333	0.00542801	8.76428	0.0489	0.0446	0.047	0.0468333	0.00215484	4.60108	0.0426	0.0403	0.0428	0.0419	0.00138924	3.31562
time, h	8.0	6.0	4.0	2.0	1.0
0	0.785867	0.622333	0.4645	0.2607	0.149067
1	0.7899	0.629233	0.454133	0.2539	0.145167
2	0.785933	0.625433	0.452233	0.248733	0.138967
3	0.7803	0.618767	0.4447	0.239333	0.1296
4	0.773733	0.612333	0.436767	0.229567	0.118
5	0.7639	0.603233	0.4245	0.2161	0.1051
6	0.754933	0.592333	0.412767	0.202067	0.0919333
7	0.7464	0.580367	0.400333	0.187367	0.0808333
8	0.733667	0.566333	0.386	0.172167	0.0714
9	0.723167	0.553267	0.371133	0.156567	0.0653
10	0.713467	0.537533	0.357033	0.140967	0.0588
11	0.704433	0.524633	0.3357	0.128533	0.0558333
12	0.683833	0.510233	0.318933	0.115033	0.0515667
13	0.6842	0.4918	0.300667	0.1034	0.0485
14	0.6592	0.4756	0.278633	0.0919	0.0469
15	0.649767	0.4624	0.262333	0.0824333	0.0459667
16	0.661333	0.4432	0.2429	0.0746	0.0454667
17	0.6023	0.4227	0.2245	0.0665333	0.0448
18	0.589867	0.402033	0.2065	0.0618333	0.0446
19	0.5799	0.376433	0.187433	0.0588667	0.0437333
20	0.556433	0.3539	0.1688	0.0551	0.0433333
21	0.521033	0.334067	0.1522	0.0518667	0.0430333
22	0.524533	0.312533	0.135367	0.0506	0.0429667
23	0.4949	0.291733	0.121267	0.0501333	0.0434667
24	0.472133	0.271233	0.109767	0.0500667	0.0452
25	0.4426	0.251733	0.0990667	0.0492	0.0428
26	0.4445	0.231467	0.0901667	0.0487	0.0423
27	0.3961	0.211867	0.0834	0.0486	0.0422333
28	0.390267	0.1944	0.0784667	0.0487	0.0419
29	0.366467	0.178167	0.0746667	0.0484667	0.0419333
30	0.358833	0.1634	0.0721333	0.0478667	0.0418
31	0.336067	0.1503	0.0689667	0.0476333	0.0417333
32	0.3226	0.138733	0.0665	0.0475333	0.0417
33	0.307033	0.128267	0.0649	0.0474333	0.0417333
34	0.2767	0.119033	0.0637	0.0473	0.0417
35	0.246367	0.111033	0.0624667	0.0471333	0.0417333
36	0.2477	0.1043	0.062	0.0469667	0.0416333
37	0.238767	0.0986	0.0617333	0.0469333	0.0416667
38	0.221533	0.0939333	0.0616	0.0467	0.0417
39	0.189533	0.0899667	0.0616	0.0466333	0.0417
40	0.189033	0.0867333	0.0612333	0.0466	0.0417333
41	0.171	0.0840667	0.0610333	0.0466333	0.0419333
42	0.1621	0.0815667	0.0609333	0.0465667	0.0418667
43	0.159833	0.0796	0.0606667	0.0465333	0.0417
44	0.144667	0.0778667	0.0606333	0.0464667	0.0416667
45	0.135433	0.0763667	0.0605667	0.0465	0.0416333
46	0.133167	0.0752	0.0602333	0.0465667	0.0416667
47	0.1299	0.0741333	0.0602333	0.0467	0.0416667
48	0.123433	0.0733333	0.0601667	0.0466	0.0416333
49	0.126333	0.0725333	0.0601667	0.0466333	0.0416
50	0.123733	0.0719	0.0600333	0.0466333	0.0416667
51	0.1109	0.0713333	0.0599333	0.0466	0.0417
52	0.112	0.0708	0.0599333	0.0466333	0.0417667
53	0.1172	0.0703	0.0606	0.0466333	0.0418
54	0.106567	0.0699333	0.061	0.0466667	0.0418
55	0.104233	0.0697	0.0611333	0.0466667	0.0418667
56	0.100133	0.0696	0.0604667	0.0467667	0.0418333
57	0.100367	0.0694667	0.0607333	0.0467	0.0417667
58	0.1026	0.0693667	0.0618667	0.0468333	0.0418
59	0.0942	0.0692667	0.0621667	0.0469	0.0418667
60	0.0953333	0.0692333	0.0619333	0.0468333	0.0419

[truncated: 5 more sheets: 5-param logistic, turbidity decrease rates, turbidity conversion, turbidity MM fit, EDTA]
